# Supplementary material for: Apo and Aβ46-bound γ-secretase structures provide insights into amyloid-β processing by the APH-1B isoform
Source: Nat Commun. 2024 May 27;15:4479. doi: 10.1038/s41467-024-48776-2 (PMC11130327; doi:10.1038/s41467-024-48776-2)
Supplement: Supplementary file 7 — Supplementary Data [file 41467_2024_48776_MOESM7_ESM.xlsx]

## Sheet: Sheet1
Primers used to clone PSEN1 mutants
Mutant	Primer
Y115A	GCAGCTAATCgctACCCCATTCACAG	Forward
Y115A	CCATCCTTCCGGGTATAAAAG	Reverse
Y115F	GCAGCTAATCtttACCCCATTCAC	Forward
Y115F	CCATCCTTCCGGGTATAAAAG	Reverse
W165F	CATCCATGCCtttCTTATTATATCATCTC	Forward
W165F	ACCTTATAGCACCTGTATTTATAC	Reverse
S169A	GCTTATTATAgcaTCTCTATTGTTGC	Forward
S169A	CAGGCATGGATGACCTTATAG	Reverse
