# Supplementary material for: Apo and Aβ46-bound γ-secretase structures provide insights into amyloid-β processing by the APH-1B isoform
Source: Nat Commun. 2024 May 27;15:4479. doi: 10.1038/s41467-024-48776-2 (PMC11130327; doi:10.1038/s41467-024-48776-2)
Supplement: Supplementary file 9 — Source Data [file 41467_2024_48776_MOESM9_ESM.xlsx]

## Sheet: Figure 1c
Figure 1c
GSEC1B		GSEC1B(D257A)-Aβ46
Volume (ml)	Absorbance at 280 nm (mAU)	Volume (ml)	Absorbance at 280 nm (mAU)
0.001	-0.0013561	0	-0.00108657
0.001	-0.000476962	0.001	-0.00197722
0.002	-0.00135672	0.001	-0.00319503
0.003	-0.00254915	0.002	-0.00353551
0.003	-0.0118998	0.002	-0.00425409
0.004	-0.0271504	0.003	0.000652332
0.005	-0.0303585	0.004	0.0166839
0.005	-0.0299557	0.004	0.0281253
0.006	-0.029288	0.005	0.0268361
0.007	-0.0287002	0.005	0.0273806
0.007	-0.0279888	0.006	0.0272087
0.008	-0.0289589	0.006	0.0267117
0.009	-0.0285977	0.007	0.0265711
0.009	-0.0280402	0.008	0.0261445
0.01	-0.0263149	0.008	0.0259789
0.011	-0.0259126	0.009	0.026525
0.011	-0.0255882	0.009	0.0270777
0.012	-0.0252114	0.01	0.0276918
0.013	-0.0245213	0.01	0.0272056
0.013	-0.0244668	0.011	0.0274587
0.014	-0.0241473	0.012	0.0274361
0.015	-0.0249406	0.012	0.027125
0.015	-0.0248445	0.013	0.0268891
0.016	-0.0244967	0.013	0.0259955
0.017	-0.0242322	0.014	0.024769
0.017	-0.0246527	0.014	0.025686
0.018	-0.0244362	0.015	0.0260326
0.019	-0.023828	0.015	0.0259584
0.019	-0.0238468	0.016	0.025959
0.02	-0.0236528	0.017	0.0260114
0.021	-0.023034	0.017	0.0254544
0.021	-0.0225407	0.018	0.0261493
0.022	-0.021678	0.018	0.0264553
0.023	-0.02145	0.019	0.0269392
0.023	-0.0208239	0.019	0.0270111
0.024	-0.0202494	0.02	0.0266602
0.025	-0.0209504	0.021	0.0267253
0.025	-0.0196571	0.021	0.0271771
0.026	-0.0186731	0.022	0.0271665
0.027	-0.0189077	0.022	0.0265339
0.027	-0.0184564	0.023	0.0264639
0.028	-0.0179126	0.023	0.0262506
0.029	-0.0173277	0.024	0.0255258
0.029	-0.0155729	0.025	0.0251931
0.03	-0.0155166	0.025	0.0250769
0.031	-0.0152248	0.026	0.0240121
0.031	-0.0152077	0.026	0.0232773
0.032	-0.0155655	0.027	0.0232083
0.033	-0.0146989	0.027	0.0230761
0.033	-0.0138329	0.028	0.0228772
0.034	-0.012998	0.029	0.0231015
0.035	-0.0108	0.029	0.0224778
0.035	-0.0104513	0.03	0.0228676
0.036	-0.0102728	0.03	0.0230701
0.037	-0.00977841	0.031	0.023051
0.037	-0.009973	0.031	0.0232455
0.038	-0.0093944	0.032	0.0239902
0.039	-0.00941884	0.033	0.0235071
0.039	-0.0089919	0.033	0.023572
0.04	-0.00892909	0.034	0.0235394
0.041	-0.00865402	0.034	0.0232756
0.041	-0.00713369	0.035	0.0226173
0.042	-0.00657919	0.035	0.0214097
0.043	-0.00713747	0.036	0.0210881
0.043	-0.00781257	0.037	0.0217743
0.044	-0.00864521	0.037	0.0216535
0.045	-0.00831031	0.038	0.0212938
0.045	-0.00789883	0.038	0.0213971
0.046	-0.00819622	0.039	0.0220419
0.047	-0.0083289	0.039	0.0224713
0.047	-0.00802128	0.04	0.0218661
0.048	-0.00714714	0.04	0.0214068
0.049	-0.00739311	0.041	0.0222153
0.049	-0.00750609	0.042	0.0221402
0.05	-0.00722303	0.042	0.0220326
0.051	-0.00663615	0.043	0.0216096
0.051	-0.00540844	0.043	0.0214508
0.052	-0.00546736	0.044	0.0219476
0.053	-0.00463013	0.044	0.0220161
0.053	-0.00475928	0.045	0.0223218
0.054	-0.00488885	0.046	0.0219068
0.055	-0.00561302	0.046	0.0221066
0.055	-0.0052359	0.047	0.022424
0.056	-0.00537368	0.047	0.0225919
0.057	-0.00456647	0.048	0.0225393
0.057	-0.00459127	0.048	0.0216822
0.058	-0.00337025	0.049	0.0214628
0.058	-0.00476652	0.05	0.0213248
0.059	-0.00483064	0.05	0.0210229
0.06	-0.00429752	0.051	0.0207768
0.06	-0.00458057	0.051	0.0208907
0.061	-0.00599875	0.052	0.0212322
0.062	-0.00701752	0.052	0.020631
0.062	-0.00767363	0.053	0.0211454
0.063	-0.00651787	0.054	0.0206749
0.064	-0.00729605	0.054	0.0201801
0.064	-0.00755773	0.055	0.0200073
0.065	-0.00726439	0.055	0.0201558
0.066	-0.00755543	0.056	0.0203863
0.066	-0.00898377	0.056	0.0202256
0.067	-0.0100231	0.057	0.0201495
0.068	-0.0117174	0.058	0.020405
0.068	-0.0130189	0.058	0.0200324
0.069	-0.01372	0.059	0.019772
0.07	-0.0143507	0.059	0.0199309
0.07	-0.0140576	0.06	0.0196886
0.071	-0.0144351	0.06	0.0196317
0.072	-0.014955	0.061	0.0194691
0.072	-0.0160622	0.062	0.0190377
0.073	-0.0163776	0.062	0.0192642
0.074	-0.0162578	0.063	0.0196081
0.074	-0.0158593	0.063	0.0194105
0.075	-0.0156383	0.064	0.0190593
0.076	-0.0156648	0.064	0.0195283
0.076	-0.0165196	0.065	0.0186398
0.077	-0.0170893	0.066	0.019018
0.078	-0.0164913	0.066	0.0191871
0.078	-0.0161605	0.067	0.0188986
0.079	-0.0159545	0.067	0.0187836
0.08	-0.0164539	0.068	0.0190813
0.08	-0.0173449	0.068	0.0196239
0.081	-0.018442	0.069	0.0198238
0.082	-0.0192049	0.069	0.0192915
0.082	-0.0198933	0.07	0.0191243
0.083	-0.0200762	0.071	0.0190547
0.084	-0.0200523	0.071	0.0185721
0.084	-0.0210588	0.072	0.0188951
0.085	-0.0220177	0.072	0.0191403
0.086	-0.0235007	0.073	0.0186783
0.086	-0.0230554	0.073	0.0186785
0.087	-0.0231477	0.074	0.0192316
0.088	-0.0225468	0.075	0.019659
0.088	-0.023286	0.075	0.0194193
0.089	-0.0224267	0.076	0.0193744
0.09	-0.0233373	0.076	0.019191
0.09	-0.0233757	0.077	0.0193191
0.091	-0.0241814	0.077	0.0193747
0.092	-0.0230703	0.078	0.0191745
0.092	-0.0235157	0.079	0.0187862
0.093	-0.0237088	0.079	0.0184059
0.094	-0.0244082	0.08	0.0180305
0.094	-0.0247874	0.08	0.017816
0.095	-0.0240624	0.081	0.0180246
0.096	-0.0237378	0.081	0.0192359
0.096	-0.0250563	0.082	0.0202451
0.097	-0.0242145	0.083	0.0202946
0.098	-0.0243296	0.083	0.0199878
0.098	-0.0249946	0.084	0.0205132
0.099	-0.025282	0.084	0.0208078
0.1	-0.0251869	0.085	0.0206438
0.1	-0.0249421	0.085	0.0206266
0.101	-0.0237096	0.086	0.0209295
0.102	-0.0235668	0.087	0.0212361
0.102	-0.0237372	0.087	0.0214484
0.103	-0.0235803	0.088	0.0216842
0.104	-0.0243968	0.088	0.0218807
0.104	-0.0242551	0.089	0.0221096
0.105	-0.0242044	0.089	0.0221589
0.106	-0.0238608	0.09	0.021984
0.106	-0.0234148	0.091	0.0218765
0.107	-0.0243223	0.091	0.0222584
0.108	-0.0265644	0.092	0.0219055
0.108	-0.027534	0.092	0.0221967
0.109	-0.0267842	0.093	0.0225604
0.11	-0.0257584	0.093	0.0227569
0.11	-0.0244595	0.094	0.0229248
0.111	-0.0250436	0.095	0.023388
0.112	-0.0256808	0.095	0.0240719
0.112	-0.0263455	0.096	0.022742
0.113	-0.0253983	0.096	0.0219225
0.114	-0.024671	0.097	0.0216016
0.114	-0.0237391	0.097	0.0214531
0.115	-0.0223101	0.098	0.0214749
0.116	-0.021922	0.098	0.0219888
0.116	-0.0217997	0.099	0.02103
0.117	-0.0219428	0.1	0.0213896
0.118	-0.0214543	0.1	0.0219641
0.118	-0.0210897	0.101	0.0223014
0.119	-0.0190998	0.101	0.0222747
0.12	-0.0190608	0.102	0.0219635
0.12	-0.0195285	0.102	0.021575
0.121	-0.0203582	0.103	0.0217373
0.122	-0.0196976	0.104	0.0218428
0.122	-0.0203088	0.104	0.0219392
0.123	-0.0206057	0.105	0.0218862
0.124	-0.0206905	0.105	0.0213016
0.124	-0.0209151	0.106	0.0204661
0.125	-0.0218353	0.106	0.0213294
0.126	-0.0228701	0.107	0.0214026
0.126	-0.0233714	0.108	0.019736
0.127	-0.0226421	0.108	0.0186275
0.128	-0.0216333	0.109	0.0183659
0.128	-0.0214751	0.109	0.0185967
0.129	-0.022085	0.11	0.0188205
0.13	-0.0218661	0.11	0.0185689
0.13	-0.0210563	0.111	0.0181637
0.131	-0.0208453	0.112	0.0181676
0.132	-0.0200684	0.112	0.019043
0.132	-0.0196476	0.113	0.0196486
0.133	-0.0198535	0.113	0.0194204
0.134	-0.0194092	0.114	0.0189592
0.134	-0.0203751	0.114	0.0185597
0.135	-0.0202269	0.115	0.0168811
0.136	-0.0194075	0.116	0.016268
0.136	-0.0195492	0.116	0.0166295
0.137	-0.0196416	0.117	0.0168382
0.138	-0.0199238	0.117	0.0163168
0.138	-0.0194155	0.118	0.0154867
0.139	-0.0189041	0.118	0.0152409
0.14	-0.0190003	0.119	0.014611
0.14	-0.0191031	0.12	0.0139619
0.141	-0.0182489	0.12	0.0134496
0.142	-0.0175748	0.121	0.0133993
0.142	-0.0168395	0.121	0.013831
0.143	-0.0166897	0.122	0.0143365
0.144	-0.0168554	0.122	0.0144838
0.144	-0.0174966	0.123	0.0146295
0.145	-0.0169461	0.124	0.014124
0.146	-0.0162516	0.124	0.013493
0.146	-0.0164624	0.125	0.0134902
0.147	-0.0150934	0.125	0.0139295
0.148	-0.0145754	0.126	0.013648
0.148	-0.0145594	0.126	0.0131642
0.149	-0.0136156	0.127	0.012834
0.15	-0.0128865	0.127	0.0121811
0.15	-0.011398	0.128	0.0117029
0.151	-0.00939525	0.129	0.0115404
0.152	-0.00646394	0.129	0.011567
0.152	-0.00504353	0.13	0.0116048
0.153	-0.00306478	0.13	0.0114389
0.154	0.000703368	0.131	0.0109012
0.154	0.00549668	0.131	0.0111362
0.155	0.0095321	0.132	0.0114263
0.156	0.0139834	0.133	0.0112424
0.156	0.0193611	0.133	0.0104496
0.157	0.024469	0.134	0.00928894
0.158	0.0297424	0.134	0.0100041
0.158	0.0359018	0.135	0.0108025
0.159	0.0430777	0.135	0.0111443
0.16	0.0494899	0.136	0.0110689
0.16	0.0558004	0.137	0.0106551
0.161	0.0626986	0.137	0.0102218
0.162	0.0688399	0.138	0.0106121
0.162	0.0769807	0.138	0.00996592
0.163	0.0842406	0.139	0.0108104
0.164	0.0913774	0.139	0.0109678
0.164	0.0991419	0.14	0.0104783
0.165	0.106483	0.141	0.0104784
0.166	0.113944	0.141	0.0110947
0.166	0.122883	0.142	0.0115596
0.167	0.130685	0.142	0.0114483
0.168	0.139268	0.143	0.0112752
0.168	0.147455	0.143	0.0108931
0.169	0.155068	0.144	0.0104196
0.17	0.163387	0.145	0.010094
0.17	0.171619	0.145	0.0098146
0.171	0.180091	0.146	0.00911401
0.172	0.188447	0.146	0.00924846
0.172	0.195913	0.147	0.00937447
0.173	0.203212	0.147	0.00927842
0.174	0.210756	0.148	0.00940644
0.174	0.218756	0.149	0.0101492
0.175	0.226272	0.149	0.0105272
0.176	0.232695	0.15	0.0101964
0.176	0.239757	0.15	0.0106664
0.177	0.246866	0.151	0.0107111
0.178	0.25418	0.151	0.0104148
0.178	0.261107	0.152	0.0102312
0.179	0.267911	0.153	0.0104069
0.18	0.274693	0.153	0.0108359
0.18	0.280096	0.154	0.0119891
0.181	0.285132	0.154	0.0121095
0.182	0.291583	0.155	0.0115732
0.182	0.296483	0.155	0.011248
0.183	0.301555	0.156	0.0114193
0.184	0.306103	0.156	0.0115738
0.184	0.308791	0.157	0.0118861
0.185	0.312092	0.158	0.0118962
0.186	0.315638	0.158	0.0117971
0.186	0.31989	0.159	0.0115405
0.187	0.321667	0.159	0.011027
0.188	0.322809	0.16	0.0105447
0.188	0.322748	0.16	0.0107967
0.189	0.323427	0.161	0.0111997
0.19	0.32381	0.162	0.0109386
0.19	0.324873	0.162	0.0116737
0.191	0.325227	0.163	0.0125393
0.192	0.323988	0.163	0.0134271
0.192	0.321762	0.164	0.0143948
0.193	0.321646	0.164	0.0147349
0.194	0.321038	0.165	0.0138687
0.194	0.319532	0.166	0.0144436
0.195	0.317701	0.166	0.014587
0.196	0.313916	0.167	0.0146043
0.196	0.31282	0.167	0.0142506
0.197	0.309976	0.168	0.0133616
0.198	0.307445	0.168	0.0131067
0.198	0.30517	0.169	0.0129595
0.199	0.302298	0.17	0.013814
0.2	0.297976	0.17	0.0146042
0.2	0.294942	0.171	0.0147182
0.201	0.291827	0.171	0.014414
0.202	0.288679	0.172	0.0143274
0.202	0.285468	0.172	0.0143925
0.203	0.282638	0.173	0.0148481
0.204	0.279722	0.174	0.0150698
0.204	0.276767	0.174	0.0151176
0.205	0.273369	0.175	0.0153195
0.206	0.270486	0.175	0.0153655
0.206	0.267794	0.176	0.0147747
0.207	0.265229	0.176	0.0146597
0.208	0.262745	0.177	0.014442
0.208	0.260588	0.178	0.014548
0.209	0.257914	0.178	0.014675
0.21	0.254874	0.179	0.0145721
0.21	0.252164	0.179	0.0146615
0.211	0.250464	0.18	0.0155906
0.212	0.248918	0.18	0.0161682
0.212	0.246267	0.181	0.0161153
0.213	0.243915	0.181	0.0155741
0.214	0.241485	0.182	0.0146909
0.214	0.239814	0.183	0.0142599
0.215	0.238064	0.183	0.0142846
0.216	0.237023	0.184	0.0137471
0.216	0.236142	0.184	0.0136899
0.217	0.235087	0.185	0.013818
0.218	0.234469	0.185	0.0135747
0.218	0.232998	0.186	0.0131853
0.219	0.231766	0.187	0.0124852
0.22	0.230228	0.187	0.0115492
0.22	0.229563	0.188	0.011047
0.221	0.229044	0.188	0.0106514
0.222	0.228785	0.189	0.010096
0.222	0.228892	0.189	0.0102341
0.223	0.228459	0.19	0.0109572
0.223	0.227439	0.191	0.0117295
0.224	0.226237	0.191	0.0120893
0.225	0.225192	0.192	0.0119567
0.225	0.224701	0.192	0.0113485
0.226	0.223598	0.193	0.0124669
0.227	0.222212	0.193	0.0127934
0.227	0.221034	0.194	0.0123239
0.228	0.220493	0.195	0.0119849
0.229	0.220635	0.195	0.0116888
0.229	0.219207	0.196	0.0103573
0.23	0.217632	0.196	0.010252
0.231	0.215694	0.197	0.00947489
0.231	0.213755	0.197	0.00887408
0.232	0.212261	0.198	0.00872657
0.233	0.212052	0.199	0.00863125
0.233	0.21182	0.199	0.00811253
0.234	0.211105	0.2	0.00786794
0.235	0.211241	0.2	0.00796424
0.235	0.210719	0.201	0.00825725
0.236	0.209449	0.201	0.00841705
0.237	0.208977	0.202	0.00853702
0.237	0.207831	0.203	0.00864544
0.238	0.207424	0.203	0.0080859
0.239	0.206932	0.204	0.0071768
0.239	0.206302	0.204	0.00687399
0.24	0.205438	0.205	0.00645883
0.241	0.203694	0.205	0.00605902
0.241	0.20214	0.206	0.00616534
0.242	0.200916	0.207	0.00684275
0.243	0.200334	0.207	0.00707577
0.243	0.199635	0.208	0.00813642
0.244	0.198009	0.208	0.00943118
0.245	0.196095	0.209	0.0112052
0.245	0.195749	0.209	0.0134627
0.246	0.194474	0.21	0.0162418
0.247	0.19304	0.21	0.0195966
0.247	0.192604	0.211	0.0235009
0.248	0.191491	0.212	0.0273052
0.249	0.189966	0.212	0.0317372
0.249	0.18845	0.213	0.0346942
0.25	0.186027	0.213	0.0381318
0.251	0.184512	0.214	0.0425787
0.251	0.182956	0.214	0.0471287
0.252	0.182133	0.215	0.0518526
0.253	0.18043	0.216	0.0560938
0.253	0.17895	0.216	0.0602572
0.254	0.177001	0.217	0.0639825
0.255	0.175319	0.217	0.0678973
0.255	0.173243	0.218	0.0719411
0.256	0.171281	0.218	0.0757777
0.257	0.169458	0.219	0.0800984
0.257	0.167743	0.22	0.0836134
0.258	0.166845	0.22	0.0873934
0.259	0.165758	0.221	0.0911985
0.259	0.164212	0.221	0.0948635
0.26	0.162373	0.222	0.0985316
0.261	0.160287	0.222	0.102292
0.261	0.158958	0.223	0.105541
0.262	0.158207	0.224	0.108648
0.263	0.157226	0.224	0.112249
0.263	0.156373	0.225	0.115736
0.264	0.156003	0.225	0.119439
0.265	0.15537	0.226	0.122752
0.265	0.154014	0.226	0.125255
0.266	0.152435	0.227	0.129432
0.267	0.150321	0.228	0.132687
0.267	0.148393	0.228	0.136095
0.268	0.146198	0.229	0.140136
0.269	0.143722	0.229	0.14381
0.269	0.141656	0.23	0.147018
0.27	0.139326	0.23	0.150444
0.271	0.137266	0.231	0.153923
0.271	0.135118	0.232	0.157548
0.272	0.132409	0.232	0.16147
0.273	0.130139	0.233	0.165201
0.273	0.128729	0.233	0.169333
0.274	0.127498	0.234	0.173852
0.275	0.125917	0.234	0.178279
0.275	0.124753	0.235	0.183022
0.276	0.123521	0.236	0.188658
0.277	0.12185	0.236	0.194302
0.277	0.120055	0.237	0.199651
0.278	0.118209	0.237	0.205251
0.279	0.116238	0.238	0.211579
0.279	0.114423	0.238	0.218433
0.28	0.113792	0.239	0.224537
0.281	0.11245	0.239	0.230686
0.281	0.110372	0.24	0.237575
0.282	0.108716	0.241	0.243872
0.283	0.107893	0.241	0.249293
0.283	0.107421	0.242	0.254721
0.284	0.106426	0.242	0.261002
0.285	0.105862	0.243	0.266591
0.285	0.104183	0.243	0.271354
0.286	0.101465	0.244	0.275031
0.287	0.0994957	0.245	0.278676
0.287	0.098572	0.245	0.282232
0.288	0.0971853	0.246	0.28538
0.289	0.0955729	0.246	0.290432
0.289	0.0938176	0.247	0.294902
0.29	0.0925405	0.247	0.298852
0.291	0.0917929	0.248	0.30261
0.291	0.0902467	0.249	0.306922
0.292	0.089066	0.249	0.312503
0.293	0.0881477	0.25	0.316459
0.293	0.0878923	0.25	0.321697
0.294	0.0874001	0.251	0.326966
0.295	0.0854214	0.251	0.33254
0.295	0.0827639	0.252	0.337912
0.296	0.0812908	0.253	0.34262
0.297	0.0792372	0.253	0.347178
0.297	0.0773217	0.254	0.351872
0.298	0.0758165	0.254	0.356769
0.299	0.0750155	0.255	0.361647
0.299	0.0742795	0.255	0.366531
0.3	0.073688	0.256	0.371352
0.301	0.0727183	0.257	0.37623
0.301	0.0718249	0.257	0.381473
0.302	0.0717811	0.258	0.38559
0.303	0.0705361	0.258	0.390811
0.303	0.0696421	0.259	0.395722
0.304	0.0692134	0.259	0.400936
0.305	0.0685961	0.26	0.405768
0.305	0.0686369	0.261	0.40998
0.306	0.0683539	0.261	0.415394
0.307	0.0673128	0.262	0.420492
0.307	0.0663921	0.262	0.425448
0.308	0.0657509	0.263	0.429732
0.309	0.0649378	0.263	0.433804
0.309	0.0640559	0.264	0.438093
0.31	0.0631122	0.265	0.442689
0.311	0.0625333	0.265	0.447345
0.311	0.0624093	0.266	0.451837
0.312	0.06134	0.266	0.456752
0.313	0.0609058	0.267	0.460972
0.313	0.0608647	0.267	0.464565
0.314	0.059868	0.268	0.467618
0.315	0.0596477	0.268	0.470056
0.315	0.0597778	0.269	0.471667
0.316	0.0586022	0.27	0.473164
0.317	0.0568475	0.27	0.475746
0.317	0.0562215	0.271	0.477445
0.318	0.0556193	0.271	0.478471
0.319	0.0543352	0.272	0.47932
0.319	0.0538267	0.272	0.480246
0.32	0.054408	0.273	0.481045
0.321	0.0542008	0.274	0.48107
0.321	0.0538531	0.274	0.481373
0.322	0.0540108	0.275	0.481642
0.323	0.0544105	0.275	0.481007
0.323	0.0540315	0.276	0.479719
0.324	0.0534519	0.276	0.478627
0.325	0.0531919	0.277	0.477902
0.325	0.0526865	0.278	0.477266
0.326	0.0520871	0.278	0.475698
0.327	0.0511368	0.279	0.474868
0.327	0.0500274	0.279	0.473454
0.328	0.0507487	0.28	0.471219
0.329	0.0512987	0.28	0.468969
0.329	0.0509842	0.281	0.46731
0.33	0.0504325	0.282	0.465424
0.331	0.0500308	0.282	0.462691
0.331	0.0492572	0.283	0.460449
0.332	0.0491356	0.283	0.458192
0.333	0.048614	0.284	0.455324
0.333	0.0479619	0.284	0.451665
0.334	0.0476336	0.285	0.447568
0.335	0.0471382	0.286	0.444463
0.335	0.046243	0.286	0.442079
0.336	0.0453647	0.287	0.439435
0.337	0.0451689	0.287	0.436508
0.337	0.0445991	0.288	0.433582
0.338	0.0440621	0.288	0.430716
0.339	0.0438055	0.289	0.42726
0.339	0.0428674	0.29	0.423502
0.34	0.0422361	0.29	0.419532
0.341	0.0416981	0.291	0.41626
0.341	0.0412604	0.291	0.413079
0.342	0.0407737	0.292	0.409785
0.343	0.0400577	0.292	0.406601
0.343	0.0392378	0.293	0.403404
0.344	0.0381851	0.294	0.40056
0.345	0.0370913	0.294	0.396512
0.345	0.0366623	0.295	0.39292
0.346	0.0356152	0.295	0.38869
0.347	0.0339808	0.296	0.384308
0.347	0.0331441	0.296	0.381016
0.348	0.0323578	0.297	0.377603
0.349	0.031363	0.297	0.374179
0.349	0.0311755	0.298	0.370421
0.35	0.0311236	0.299	0.366996
0.351	0.0302358	0.299	0.36382
0.351	0.0295079	0.3	0.36027
0.352	0.0299958	0.3	0.356865
0.353	0.0298148	0.301	0.353554
0.353	0.0286727	0.301	0.350199
0.354	0.0282234	0.302	0.347066
0.355	0.0276531	0.303	0.343998
0.355	0.0266356	0.303	0.340489
0.356	0.0255831	0.304	0.338072
0.357	0.0246816	0.304	0.335887
0.357	0.0230539	0.305	0.332833
0.358	0.0217817	0.305	0.329411
0.359	0.0212346	0.306	0.32569
0.359	0.02043	0.307	0.321841
0.36	0.0201571	0.307	0.318366
0.361	0.0198555	0.308	0.315126
0.361	0.0188297	0.308	0.312657
0.362	0.0184473	0.309	0.309719
0.363	0.0179561	0.309	0.30632
0.363	0.0175452	0.31	0.302835
0.364	0.0176093	0.311	0.299643
0.365	0.0175162	0.311	0.296819
0.365	0.0165936	0.312	0.293778
0.366	0.0159158	0.312	0.290851
0.367	0.0159368	0.313	0.287948
0.367	0.015306	0.313	0.285049
0.368	0.0149684	0.314	0.281767
0.369	0.0148147	0.315	0.278419
0.369	0.0143751	0.315	0.276034
0.37	0.0150677	0.316	0.272547
0.371	0.0149657	0.316	0.269046
0.371	0.0149348	0.317	0.265793
0.372	0.0137525	0.317	0.262754
0.373	0.0134734	0.318	0.260097
0.373	0.0130824	0.319	0.257692
0.374	0.0137281	0.319	0.254902
0.375	0.0133268	0.32	0.251776
0.375	0.0127856	0.32	0.249381
0.376	0.0124098	0.321	0.246426
0.377	0.0116234	0.321	0.243236
0.377	0.0119827	0.322	0.240375
0.378	0.0123287	0.323	0.238089
0.379	0.0124469	0.323	0.236079
0.379	0.0123401	0.324	0.234314
0.38	0.0124158	0.324	0.23198
0.381	0.0122121	0.325	0.229722
0.381	0.0125783	0.325	0.227862
0.382	0.0124093	0.326	0.225747
0.383	0.012081	0.326	0.223152
0.383	0.0122338	0.327	0.221131
0.384	0.0124271	0.328	0.219409
0.385	0.0124347	0.328	0.217064
0.385	0.0121642	0.329	0.214922
0.386	0.0119005	0.329	0.212847
0.386	0.0126581	0.33	0.210882
0.387	0.0120302	0.33	0.20901
0.388	0.0115167	0.331	0.206991
0.388	0.0117786	0.332	0.205782
0.389	0.0122969	0.332	0.203805
0.39	0.0125812	0.333	0.201883
0.39	0.0130926	0.333	0.199731
0.391	0.0142608	0.334	0.197512
0.392	0.014859	0.334	0.195615
0.392	0.0154512	0.335	0.194099
0.393	0.0155012	0.336	0.192006
0.394	0.0159145	0.336	0.190768
0.394	0.0162423	0.337	0.188475
0.395	0.0157771	0.337	0.185992
0.396	0.0166725	0.338	0.183963
0.396	0.0167455	0.338	0.182199
0.397	0.016775	0.339	0.179913
0.398	0.0169199	0.34	0.17803
0.398	0.0173551	0.34	0.175821
0.399	0.0176977	0.341	0.173925
0.4	0.0179951	0.341	0.171832
0.4	0.017631	0.342	0.170122
0.401	0.0174171	0.342	0.169191
0.402	0.0181535	0.343	0.167923
0.402	0.0185508	0.344	0.166532
0.403	0.0180844	0.344	0.164267
0.404	0.0178193	0.345	0.162284
0.404	0.0181933	0.345	0.160448
0.405	0.0187731	0.346	0.159083
0.406	0.0195495	0.346	0.158217
0.406	0.0196288	0.347	0.156835
0.407	0.0190197	0.348	0.156311
0.408	0.0185615	0.348	0.154628
0.408	0.0184549	0.349	0.153631
0.409	0.0179062	0.349	0.152925
0.41	0.0183638	0.35	0.152254
0.41	0.0178065	0.35	0.151614
0.411	0.0176128	0.351	0.150902
0.412	0.0174946	0.351	0.150161
0.412	0.0169724	0.352	0.149613
0.413	0.017108	0.353	0.149265
0.414	0.0173989	0.353	0.148951
0.414	0.0171926	0.354	0.14783
0.415	0.0169534	0.354	0.146645
0.416	0.0168858	0.355	0.145302
0.416	0.0155961	0.355	0.143811
0.417	0.0150266	0.356	0.142741
0.418	0.0140435	0.357	0.141798
0.418	0.0133121	0.357	0.140082
0.419	0.0134052	0.358	0.138626
0.42	0.0132896	0.358	0.136617
0.42	0.0132183	0.359	0.134239
0.421	0.0136991	0.359	0.13321
0.422	0.0135666	0.36	0.132737
0.422	0.0122662	0.361	0.132211
0.423	0.0126602	0.361	0.132045
0.424	0.0122501	0.362	0.131955
0.424	0.0112523	0.362	0.132504
0.425	0.010846	0.363	0.132078
0.426	0.0105087	0.363	0.131795
0.426	0.010042	0.364	0.131431
0.427	0.00969033	0.365	0.130672
0.428	0.00920238	0.365	0.129794
0.428	0.00914781	0.366	0.12915
0.429	0.00770046	0.366	0.128562
0.43	0.00675627	0.367	0.127494
0.43	0.00663523	0.367	0.126909
0.431	0.00606368	0.368	0.126427
0.432	0.00529228	0.369	0.125588
0.432	0.00411301	0.369	0.124607
0.433	0.00315461	0.37	0.123812
0.434	0.00317444	0.37	0.123766
0.434	0.00349155	0.371	0.123428
0.435	0.00173943	0.371	0.12293
0.436	0.00122063	0.372	0.12261
0.436	0.000453793	0.373	0.122545
0.437	-0.000390887	0.373	0.122468
0.438	-0.0015857	0.374	0.122436
0.438	-0.00236527	0.374	0.121814
0.439	-0.00347887	0.375	0.121591
0.44	-0.00361466	0.375	0.120956
0.44	-0.00329118	0.376	0.120106
0.441	-0.00307316	0.377	0.119381
0.442	-0.00357192	0.377	0.118714
0.442	-0.00281095	0.378	0.11818
0.443	-0.00334107	0.378	0.117889
0.444	-0.00359103	0.379	0.117546
0.444	-0.00325857	0.379	0.116375
0.445	-0.00301562	0.38	0.115303
0.446	-0.0027018	0.38	0.11488
0.446	-0.0028706	0.381	0.114322
0.447	-0.00348866	0.382	0.114033
0.448	-0.00428278	0.382	0.113728
0.448	-0.00419147	0.383	0.113061
0.449	-0.00353838	0.383	0.112825
0.45	-0.00328902	0.384	0.112677
0.45	-0.00305334	0.384	0.112225
0.451	-0.00253682	0.385	0.111738
0.452	-0.00278026	0.386	0.110739
0.452	-0.002854	0.386	0.109471
0.453	-0.00364179	0.387	0.108922
0.454	-0.00385494	0.387	0.108604
0.454	-0.00359982	0.388	0.108392
0.455	-0.00451867	0.388	0.108327
0.456	-0.00396371	0.389	0.108258
0.456	-0.00452863	0.39	0.10737
0.457	-0.00396804	0.39	0.106895
0.458	-0.00314518	0.391	0.106248
0.458	-0.00390862	0.391	0.106008
0.459	-0.00446953	0.392	0.106184
0.46	-0.00457018	0.392	0.106145
0.46	-0.00524179	0.393	0.105156
0.461	-0.00629748	0.394	0.104634
0.462	-0.00600635	0.394	0.10352
0.462	-0.00571088	0.395	0.102249
0.463	-0.00568089	0.395	0.10071
0.464	-0.00654517	0.396	0.0994578
0.464	-0.00643142	0.396	0.098743
0.465	-0.00539611	0.397	0.0979683
0.466	-0.00486116	0.398	0.0970636
0.466	-0.00481125	0.398	0.0965789
0.467	-0.00445926	0.399	0.0958101
0.468	-0.00450802	0.399	0.0949031
0.468	-0.00445325	0.4	0.0941747
0.469	-0.00425135	0.4	0.0935224
0.47	-0.0037653	0.401	0.0923189
0.47	-0.00330189	0.402	0.0910364
0.471	-0.00324306	0.402	0.0911788
0.472	-0.0034645	0.403	0.0911718
0.472	-0.00315091	0.403	0.0910296
0.473	-0.00269865	0.404	0.0903961
0.474	-0.00326838	0.404	0.0892873
0.474	-0.00267043	0.405	0.0886531
0.475	-0.00224376	0.406	0.0886684
0.476	-0.0022621	0.406	0.088125
0.476	-0.00233087	0.407	0.0874049
0.477	-0.00134034	0.407	0.0870379
0.478	-0.00147793	0.408	0.0867888
0.478	-0.00198667	0.408	0.0859001
0.479	-0.00126723	0.409	0.0848348
0.48	-0.00136418	0.409	0.0844043
0.48	-0.000803863	0.41	0.0843278
0.481	-0.00101407	0.411	0.084155
0.482	-0.00190377	0.411	0.0838806
0.482	-0.00307593	0.412	0.0842776
0.483	-0.00286756	0.412	0.0826416
0.484	-0.00284045	0.413	0.0822454
0.484	-0.00258018	0.413	0.0816734
0.485	-0.00159171	0.414	0.0812012
0.486	-0.00161683	0.415	0.0806488
0.486	-0.00139165	0.415	0.0794738
0.487	-0.00116912	0.416	0.0785895
0.488	-0.00197627	0.416	0.0782221
0.488	-0.00108216	0.417	0.0773508
0.489	-0.00144973	0.417	0.0769677
0.49	-0.00182164	0.418	0.0763061
0.49	-0.00100977	0.419	0.0752412
0.491	-0.00147506	0.419	0.0745484
0.492	-0.000736239	0.42	0.0744245
0.492	-0.000449794	0.42	0.0738144
0.493	-0.000335594	0.421	0.0733774
0.494	0.000560635	0.421	0.0732387
0.494	0.000345756	0.422	0.0729127
0.495	-0.000182014	0.423	0.0724612
0.496	-0.00115829	0.423	0.0723926
0.496	-0.00136438	0.424	0.0722526
0.497	-0.0015352	0.424	0.0726181
0.498	-0.00144781	0.425	0.0722409
0.498	-0.00168503	0.425	0.0714087
0.499	-0.00209579	0.426	0.0710949
0.5	-0.00168836	0.427	0.0711383
0.5	-0.00189533	0.427	0.0706011
0.501	-0.00222043	0.428	0.0707826
0.502	-0.00219613	0.428	0.0702501
0.502	-0.00292992	0.429	0.0715382
0.503	-0.00272875	0.429	0.0722553
0.504	-0.00332618	0.43	0.0723956
0.504	-0.00305185	0.431	0.0725312
0.505	-0.0019519	0.431	0.0727448
0.506	-0.00264605	0.432	0.0724823
0.506	-0.00267103	0.432	0.0728669
0.507	-0.00277286	0.433	0.0731332
0.508	-0.00293498	0.433	0.0731529
0.508	-0.00212294	0.434	0.0731945
0.509	-0.00267681	0.435	0.0736428
0.51	-0.00256954	0.435	0.0744017
0.51	-0.00414146	0.436	0.0737812
0.511	-0.00498887	0.436	0.0737442
0.512	-0.00513248	0.437	0.0735191
0.512	-0.00601308	0.437	0.0737128
0.513	-0.00603862	0.438	0.0738236
0.514	-0.00663782	0.438	0.0731554
0.514	-0.00658793	0.439	0.0717954
0.515	-0.00575198	0.44	0.0717382
0.516	-0.00578987	0.44	0.0713949
0.516	-0.0059587	0.441	0.0713489
0.517	-0.00648778	0.441	0.0714471
0.518	-0.00697495	0.442	0.0718082
0.518	-0.00799152	0.442	0.0719174
0.519	-0.00849407	0.443	0.0712294
0.52	-0.00867504	0.444	0.0714506
0.52	-0.00894993	0.444	0.0716538
0.521	-0.00912247	0.445	0.0715469
0.522	-0.00842713	0.445	0.0717198
0.522	-0.00805462	0.446	0.0714948
0.523	-0.00812296	0.446	0.0709864
0.524	-0.00910624	0.447	0.0710489
0.524	-0.00976121	0.448	0.070625
0.525	-0.0098102	0.448	0.0709443
0.526	-0.0094611	0.449	0.0706609
0.526	-0.0092998	0.449	0.0706702
0.527	-0.00929611	0.45	0.0703749
0.528	-0.00877697	0.45	0.0698645
0.528	-0.00847033	0.451	0.0702209
0.529	-0.00760773	0.452	0.0713411
0.53	-0.00685549	0.452	0.0720864
0.53	-0.00628524	0.453	0.071836
0.531	-0.00558471	0.453	0.0718893
0.532	-0.00604475	0.454	0.0721487
0.532	-0.00632565	0.454	0.0721275
0.533	-0.00695084	0.455	0.0717964
0.534	-0.0067537	0.456	0.0721305
0.534	-0.00620923	0.456	0.0720176
0.535	-0.00545576	0.457	0.0713626
0.536	-0.00488711	0.457	0.071184
0.536	-0.00489925	0.458	0.0712363
0.537	-0.00479022	0.458	0.0713568
0.538	-0.00435264	0.459	0.0721756
0.538	-0.00491134	0.46	0.0719944
0.539	-0.00495629	0.46	0.0721707
0.54	-0.00491152	0.461	0.0720246
0.54	-0.00476543	0.461	0.0711093
0.541	-0.00470692	0.462	0.0708493
0.542	-0.00571804	0.462	0.0697367
0.542	-0.00584237	0.463	0.0697475
0.543	-0.00554949	0.464	0.0696791
0.544	-0.00556883	0.464	0.0699065
0.544	-0.00483267	0.465	0.0698489
0.545	-0.00523533	0.465	0.068914
0.546	-0.00524258	0.466	0.0679049
0.546	-0.0041967	0.466	0.0676159
0.547	-0.00388434	0.467	0.066963
0.548	-0.00348539	0.467	0.0664136
0.548	-0.00412578	0.468	0.0651457
0.549	-0.00465489	0.469	0.0636935
0.55	-0.00478558	0.469	0.0629003
0.55	-0.00472577	0.47	0.062191
0.551	-0.00445164	0.47	0.0611932
0.551	-0.00451448	0.471	0.0606246
0.552	-0.00383509	0.471	0.0602355
0.553	-0.0037183	0.472	0.0602767
0.553	-0.00294677	0.473	0.0605513
0.554	-0.00269962	0.473	0.0608195
0.555	-0.00356649	0.474	0.0614497
0.555	-0.00372225	0.474	0.0607514
0.556	-0.00368808	0.475	0.0605062
0.557	-0.00425652	0.475	0.0598965
0.557	-0.00388724	0.476	0.0598914
0.558	-0.00368395	0.477	0.0598818
0.559	-0.00284066	0.477	0.0589387
0.559	-0.00334033	0.478	0.0582596
0.56	-0.00396049	0.478	0.0573451
0.561	-0.00393416	0.479	0.0572683
0.561	-0.00380054	0.479	0.0580573
0.562	-0.00477969	0.48	0.058306
0.563	-0.00480869	0.481	0.0579928
0.563	-0.00423065	0.481	0.0578466
0.564	-0.00417593	0.482	0.0575581
0.565	-0.00365611	0.482	0.0576325
0.565	-0.00295577	0.483	0.0565838
0.566	-0.00305028	0.483	0.0560303
0.567	-0.00364446	0.484	0.0553209
0.567	-0.00417281	0.485	0.0543764
0.568	-0.00415086	0.485	0.0537687
0.569	-0.0034543	0.486	0.0535553
0.569	-0.00333041	0.486	0.0525465
0.57	-0.00260593	0.487	0.0518903
0.571	-0.00297833	0.487	0.0512911
0.571	-0.00279387	0.488	0.0512017
0.572	-0.00296115	0.489	0.050883
0.573	-0.00358839	0.489	0.049592
0.573	-0.00409953	0.49	0.0491446
0.574	-0.00515936	0.49	0.0496974
0.575	-0.00533203	0.491	0.0496065
0.575	-0.00528714	0.491	0.0497598
0.576	-0.00541947	0.492	0.0495276
0.577	-0.00524655	0.492	0.0489887
0.577	-0.00526715	0.493	0.0487492
0.578	-0.00482549	0.494	0.0483509
0.579	-0.00436551	0.494	0.0493103
0.579	-0.00520591	0.495	0.0498479
0.58	-0.00534596	0.495	0.0494666
0.581	-0.00467942	0.496	0.0488088
0.581	-0.00403654	0.496	0.048204
0.582	-0.00312921	0.497	0.0475042
0.583	-0.00254896	0.498	0.046739
0.583	-0.00237543	0.498	0.0466238
0.584	-0.00279776	0.499	0.0471369
0.585	-0.00291382	0.499	0.0470943
0.585	-0.00291066	0.5	0.0469238
0.586	-0.00315483	0.5	0.046638
0.587	-0.00384014	0.501	0.046101
0.587	-0.00456321	0.502	0.0466819
0.588	-0.00512395	0.502	0.0465424
0.589	-0.0057328	0.503	0.0460833
0.589	-0.00586339	0.503	0.0461066
0.59	-0.00490044	0.504	0.0462779
0.591	-0.00499056	0.504	0.0463404
0.591	-0.00598147	0.505	0.0463816
0.592	-0.0068895	0.506	0.0464895
0.593	-0.00668102	0.506	0.0462632
0.593	-0.00573393	0.507	0.0451632
0.594	-0.00548344	0.507	0.0448138
0.595	-0.00599871	0.508	0.0444123
0.595	-0.0060936	0.508	0.0437194
0.596	-0.00640276	0.509	0.0434239
0.597	-0.00733661	0.51	0.0435408
0.597	-0.00803191	0.51	0.0441083
0.598	-0.00844843	0.511	0.0456022
0.599	-0.00918964	0.511	0.0458817
0.599	-0.00884328	0.512	0.0455813
0.6	-0.00818187	0.512	0.0453836
0.601	-0.00771679	0.513	0.0446466
0.601	-0.00781946	0.514	0.0443129
0.602	-0.00879346	0.514	0.0438241
0.603	-0.00874257	0.515	0.0433011
0.603	-0.00863712	0.515	0.0429815
0.604	-0.00890081	0.516	0.0428157
0.605	-0.0092576	0.516	0.0434027
0.605	-0.00917483	0.517	0.0439673
0.606	-0.0087955	0.518	0.0443443
0.607	-0.00831903	0.518	0.0444821
0.607	-0.0077179	0.519	0.0443784
0.608	-0.00801166	0.519	0.0443786
0.609	-0.00866484	0.52	0.0450403
0.609	-0.00868301	0.52	0.0450179
0.61	-0.0081811	0.521	0.0453819
0.611	-0.00845313	0.521	0.0447644
0.611	-0.00929108	0.522	0.0451334
0.612	-0.00931247	0.523	0.0460563
0.613	-0.00934171	0.523	0.0464233
0.613	-0.00974288	0.524	0.0464335
0.614	-0.0105562	0.524	0.0458531
0.615	-0.0111404	0.525	0.0457239
0.615	-0.0116708	0.525	0.0460879
0.616	-0.0122492	0.526	0.0459667
0.617	-0.0126528	0.527	0.0453827
0.617	-0.0125841	0.527	0.0448301
0.618	-0.0127665	0.528	0.0444291
0.619	-0.0121046	0.528	0.0442673
0.619	-0.0114865	0.529	0.044865
0.62	-0.0114388	0.529	0.0450944
0.621	-0.0113757	0.53	0.0451814
0.621	-0.0110537	0.531	0.0452519
0.622	-0.0109021	0.531	0.0452848
0.623	-0.0107499	0.532	0.0452189
0.623	-0.0112241	0.532	0.0442168
0.624	-0.0108012	0.533	0.0439058
0.625	-0.0108045	0.533	0.0441156
0.625	-0.0113712	0.534	0.0447744
0.626	-0.0118738	0.535	0.0454355
0.627	-0.0127183	0.535	0.0458117
0.627	-0.0127227	0.536	0.0462559
0.628	-0.0122465	0.536	0.0465682
0.629	-0.0120135	0.537	0.0464012
0.629	-0.0119232	0.537	0.0463426
0.63	-0.0115764	0.538	0.0461291
0.631	-0.0113501	0.539	0.0460081
0.631	-0.011648	0.539	0.0461988
0.632	-0.0122655	0.54	0.0461797
0.633	-0.0129239	0.54	0.0464844
0.633	-0.0136833	0.541	0.0463449
0.634	-0.0143613	0.541	0.0464319
0.635	-0.0145814	0.542	0.0467706
0.635	-0.0136393	0.543	0.0468407
0.636	-0.0132453	0.543	0.0462136
0.637	-0.0138481	0.544	0.0454004
0.637	-0.0142213	0.544	0.0434138
0.638	-0.01446	0.545	0.0435083
0.639	-0.0142344	0.545	0.0439351
0.639	-0.0144335	0.546	0.0441064
0.64	-0.0145248	0.547	0.043994
0.641	-0.0142642	0.547	0.04385
0.641	-0.0135258	0.548	0.0439247
0.642	-0.0130008	0.548	0.043567
0.643	-0.0131474	0.549	0.0438136
0.643	-0.0131616	0.549	0.0439575
0.644	-0.0129056	0.55	0.0439589
0.645	-0.0122349	0.55	0.0437522
0.645	-0.0122187	0.551	0.043222
0.646	-0.012168	0.552	0.0424869
0.647	-0.0115338	0.552	0.0420928
0.647	-0.0117237	0.553	0.0420757
0.648	-0.0113051	0.553	0.0424567
0.649	-0.0104984	0.554	0.0426042
0.649	-0.00997689	0.554	0.04274
0.65	-0.0101304	0.555	0.0433835
0.651	-0.0100228	0.556	0.0436321
0.651	-0.00978368	0.556	0.0425607
0.652	-0.0106158	0.557	0.0421525
0.653	-0.0115449	0.557	0.0420255
0.653	-0.0115497	0.558	0.0419727
0.654	-0.0112126	0.558	0.0416269
0.655	-0.0111269	0.559	0.0408709
0.655	-0.0115127	0.56	0.0406345
0.656	-0.0118049	0.56	0.0404309
0.657	-0.0117082	0.561	0.0396254
0.657	-0.0115043	0.561	0.0389027
0.658	-0.0112709	0.562	0.0383411
0.659	-0.0110753	0.562	0.0380819
0.659	-0.0111211	0.563	0.0380883
0.66	-0.0111767	0.564	0.0374098
0.661	-0.011623	0.564	0.0366596
0.661	-0.0121769	0.565	0.0368877
0.662	-0.0122265	0.565	0.0372426
0.663	-0.0124442	0.566	0.0376859
0.663	-0.0123964	0.566	0.0384757
0.664	-0.0124583	0.567	0.0384796
0.665	-0.012093	0.568	0.0380109
0.665	-0.0110414	0.568	0.0374691
0.666	-0.0104761	0.569	0.0373549
0.667	-0.00982178	0.569	0.0377797
0.667	-0.00903624	0.57	0.0382144
0.668	-0.00894075	0.57	0.0377485
0.669	-0.00958001	0.571	0.0377516
0.669	-0.0100338	0.572	0.037525
0.67	-0.0101785	0.572	0.0370365
0.671	-0.0104503	0.573	0.036339
0.671	-0.010965	0.573	0.0356262
0.672	-0.0112197	0.574	0.0351916
0.673	-0.0113642	0.574	0.0347895
0.673	-0.0121311	0.575	0.0353511
0.674	-0.0131629	0.576	0.0357111
0.675	-0.0140307	0.576	0.0357784
0.675	-0.0140515	0.577	0.0356126
0.676	-0.0138966	0.577	0.035506
0.677	-0.0143708	0.578	0.035869
0.677	-0.0150706	0.578	0.0359682
0.678	-0.015679	0.579	0.034971
0.679	-0.0156456	0.579	0.0347557
0.679	-0.0158238	0.58	0.0350527
0.68	-0.0167244	0.581	0.0353225
0.681	-0.0175803	0.581	0.0353195
0.681	-0.0183906	0.582	0.0351861
0.682	-0.0190565	0.582	0.0342591
0.683	-0.0188327	0.583	0.0345298
0.683	-0.018412	0.583	0.0343053
0.684	-0.0184091	0.584	0.0340579
0.685	-0.0188563	0.585	0.0337713
0.685	-0.018522	0.585	0.03336
0.686	-0.0184582	0.586	0.0331948
0.687	-0.019012	0.586	0.0325825
0.687	-0.0194952	0.587	0.0317576
0.688	-0.0197163	0.587	0.0318667
0.689	-0.0197987	0.588	0.0319334
0.689	-0.0198979	0.589	0.0314416
0.69	-0.0197383	0.589	0.0309382
0.691	-0.0195537	0.59	0.03152
0.691	-0.0197287	0.59	0.0307564
0.692	-0.0196508	0.591	0.0301243
0.693	-0.0198659	0.591	0.0300938
0.693	-0.0192491	0.592	0.030026
0.694	-0.0185196	0.593	0.0299446
0.695	-0.0185455	0.593	0.0300302
0.695	-0.0191295	0.594	0.029938
0.696	-0.0189047	0.594	0.0304795
0.697	-0.0184442	0.595	0.0310534
0.697	-0.0186913	0.595	0.0311574
0.698	-0.0183945	0.596	0.030873
0.699	-0.018895	0.597	0.0304973
0.699	-0.0193457	0.597	0.0302635
0.7	-0.0196552	0.598	0.0301599
0.701	-0.0204607	0.598	0.0302109
0.701	-0.0204515	0.599	0.0302447
0.702	-0.0202755	0.599	0.0301385
0.703	-0.0204344	0.6	0.0301442
0.703	-0.0212856	0.601	0.030113
0.704	-0.0213935	0.601	0.0300054
0.705	-0.0213391	0.602	0.0303752
0.705	-0.0207953	0.602	0.0295131
0.706	-0.0205333	0.603	0.0289382
0.707	-0.0205494	0.603	0.0287928
0.707	-0.0198375	0.604	0.0287276
0.708	-0.019048	0.605	0.0288831
0.709	-0.0191975	0.605	0.0295183
0.709	-0.0195282	0.606	0.0303978
0.71	-0.0195439	0.606	0.031072
0.711	-0.0190055	0.607	0.0311981
0.711	-0.0181263	0.607	0.031093
0.712	-0.0168141	0.608	0.0309621
0.713	-0.016817	0.608	0.0309425
0.713	-0.017326	0.609	0.0308106
0.714	-0.0166527	0.61	0.0298832
0.715	-0.015931	0.61	0.0294043
0.715	-0.0153598	0.611	0.029671
0.716	-0.0155547	0.611	0.0303091
0.716	-0.0155883	0.612	0.0308706
0.717	-0.0151962	0.612	0.031202
0.718	-0.0153854	0.613	0.031318
0.718	-0.0156289	0.614	0.031099
0.719	-0.015258	0.614	0.0308778
0.72	-0.0152071	0.615	0.0306675
0.72	-0.0159162	0.615	0.0312294
0.721	-0.0160323	0.616	0.0309916
0.722	-0.0152757	0.616	0.0300246
0.722	-0.0142206	0.617	0.0294896
0.723	-0.0143297	0.618	0.0294128
0.724	-0.0145306	0.618	0.028785
0.724	-0.0146184	0.619	0.0283901
0.725	-0.0137883	0.619	0.0285952
0.726	-0.0135628	0.62	0.0291428
0.726	-0.0138041	0.62	0.028421
0.727	-0.0140185	0.621	0.0280356
0.728	-0.0135045	0.622	0.0283187
0.728	-0.0127724	0.622	0.0282668
0.729	-0.0131053	0.623	0.0278651
0.73	-0.0137167	0.623	0.0277381
0.73	-0.0139029	0.624	0.0283529
0.731	-0.0145795	0.624	0.0286243
0.732	-0.0142491	0.625	0.0285275
0.732	-0.0131232	0.626	0.029004
0.733	-0.0122687	0.626	0.0291537
0.734	-0.0117971	0.627	0.029518
0.734	-0.0110952	0.627	0.0300858
0.735	-0.0112318	0.628	0.0298156
0.736	-0.0111488	0.628	0.0295542
0.736	-0.00992633	0.629	0.0290487
0.737	-0.00960904	0.63	0.0290698
0.738	-0.00866223	0.63	0.0294593
0.738	-0.00811673	0.631	0.0298521
0.739	-0.00856305	0.631	0.0300269
0.74	-0.00702715	0.632	0.0300507
0.74	-0.00643107	0.632	0.0299523
0.741	-0.00720404	0.633	0.0296889
0.742	-0.00627706	0.633	0.0292631
0.742	-0.00554316	0.634	0.0295205
0.743	-0.00514927	0.635	0.0294725
0.744	-0.00569905	0.635	0.028773
0.744	-0.00470248	0.636	0.0286245
0.745	-0.005815	0.636	0.0281686
0.746	-0.0063984	0.637	0.0281203
0.746	-0.00529374	0.637	0.0272602
0.747	-0.00492725	0.638	0.0268684
0.748	-0.00507338	0.639	0.0265392
0.748	-0.00597304	0.639	0.0258273
0.749	-0.00624974	0.64	0.0254037
0.75	-0.0055582	0.64	0.0256239
0.75	-0.00584202	0.641	0.026303
0.751	-0.00586089	0.641	0.026504
0.752	-0.00570682	0.642	0.0259404
0.752	-0.00669955	0.643	0.0259156
0.753	-0.00680682	0.643	0.0270076
0.754	-0.00512693	0.644	0.0276759
0.754	-0.00464619	0.644	0.0267553
0.755	-0.00495334	0.645	0.0255597
0.756	-0.00623299	0.645	0.0253724
0.756	-0.00655491	0.646	0.0252651
0.757	-0.0063848	0.647	0.0252677
0.758	-0.00625509	0.647	0.0254769
0.758	-0.00730266	0.648	0.0253699
0.759	-0.00769996	0.648	0.02545
0.76	-0.00782833	0.649	0.0250357
0.76	-0.00854605	0.649	0.0253497
0.761	-0.00837086	0.65	0.0256084
0.762	-0.00899254	0.651	0.0259353
0.762	-0.00834957	0.651	0.0268516
0.763	-0.00925139	0.652	0.028253
0.764	-0.00951606	0.652	0.0280997
0.764	-0.00935055	0.653	0.0274316
0.765	-0.0104876	0.653	0.0278289
0.766	-0.0114194	0.654	0.0278281
0.766	-0.0131163	0.655	0.0271611
0.767	-0.0133281	0.655	0.0265595
0.768	-0.0143146	0.656	0.0267483
0.768	-0.0148916	0.656	0.0267166
0.769	-0.015108	0.657	0.0264143
0.77	-0.0158974	0.657	0.0265869
0.77	-0.0159834	0.658	0.0269071
0.771	-0.0160548	0.659	0.0269387
0.772	-0.0165738	0.659	0.0268633
0.772	-0.0171774	0.66	0.0275094
0.773	-0.0178342	0.66	0.0272136
0.774	-0.0187319	0.661	0.0270855
0.774	-0.0177944	0.661	0.0269349
0.775	-0.0175678	0.662	0.0273168
0.776	-0.0186538	0.662	0.0276638
0.776	-0.0184027	0.663	0.0272665
0.777	-0.0180999	0.664	0.0264797
0.778	-0.018985	0.664	0.0265274
0.778	-0.0195664	0.665	0.0258445
0.779	-0.0200602	0.665	0.0251454
0.78	-0.0201632	0.666	0.0244577
0.78	-0.0202463	0.666	0.0242241
0.781	-0.0203425	0.667	0.0243589
0.782	-0.0200237	0.668	0.0237035
0.782	-0.0203257	0.668	0.0235149
0.783	-0.0207932	0.669	0.0237173
0.784	-0.020581	0.669	0.0241727
0.784	-0.0205158	0.67	0.0242695
0.785	-0.0199305	0.67	0.0244791
0.786	-0.0192147	0.671	0.0249182
0.786	-0.0195587	0.672	0.0241693
0.787	-0.0208259	0.672	0.0241244
0.788	-0.020633	0.673	0.0243942
0.788	-0.0206559	0.673	0.0246238
0.789	-0.0207869	0.674	0.0245145
0.79	-0.0200947	0.674	0.0242625
0.79	-0.020717	0.675	0.0235038
0.791	-0.0208689	0.676	0.0234852
0.792	-0.0206042	0.676	0.0233386
0.792	-0.0198164	0.677	0.0225879
0.793	-0.0193502	0.677	0.021925
0.794	-0.0195342	0.678	0.0224127
0.794	-0.0190908	0.678	0.0228799
0.795	-0.0188655	0.679	0.0229698
0.796	-0.0191654	0.68	0.0228371
0.796	-0.0184608	0.68	0.0224588
0.797	-0.0186375	0.681	0.0219694
0.798	-0.018474	0.681	0.0217229
0.798	-0.0175448	0.682	0.0219461
0.799	-0.0168191	0.682	0.0218793
0.8	-0.0154683	0.683	0.0214751
0.8	-0.0149702	0.684	0.0213545
0.801	-0.0158652	0.684	0.0207172
0.802	-0.0167082	0.685	0.0197344
0.802	-0.0166541	0.685	0.0194143
0.803	-0.0166861	0.686	0.0204158
0.804	-0.016655	0.686	0.0201274
0.804	-0.0168738	0.687	0.0201964
0.805	-0.0167585	0.688	0.0205102
0.806	-0.0174645	0.688	0.0207495
0.806	-0.0181535	0.689	0.0209797
0.807	-0.0165799	0.689	0.021241
0.808	-0.0174667	0.69	0.0213664
0.808	-0.0193442	0.69	0.0211111
0.809	-0.018011	0.691	0.021257
0.81	-0.0183032	0.691	0.0203526
0.81	-0.0180713	0.692	0.0202625
0.811	-0.0186284	0.693	0.0203958
0.812	-0.0180654	0.693	0.0201072
0.812	-0.0173066	0.694	0.0198653
0.813	-0.0169658	0.694	0.0200699
0.814	-0.0172216	0.695	0.0198857
0.814	-0.0168848	0.695	0.0187857
0.815	-0.0175445	0.696	0.017411
0.816	-0.0175972	0.697	0.0168122
0.816	-0.0180321	0.697	0.0170357
0.817	-0.0183798	0.698	0.0170094
0.818	-0.0182325	0.698	0.0168022
0.818	-0.0186349	0.699	0.0169055
0.819	-0.0185428	0.699	0.0173732
0.82	-0.0181693	0.7	0.0173816
0.82	-0.0169093	0.701	0.0173183
0.821	-0.0171073	0.701	0.0177205
0.822	-0.016771	0.702	0.0184136
0.822	-0.0167118	0.702	0.0183249
0.823	-0.0186922	0.703	0.0184067
0.824	-0.0180361	0.703	0.0181992
0.824	-0.0182355	0.704	0.0182678
0.825	-0.0189429	0.705	0.0185238
0.826	-0.018718	0.705	0.0188991
0.826	-0.0194623	0.706	0.0194932
0.827	-0.0189628	0.706	0.0192369
0.828	-0.0197226	0.707	0.0201731
0.828	-0.0202261	0.707	0.0210293
0.829	-0.0198065	0.708	0.0210868
0.83	-0.0195131	0.709	0.0210118
0.83	-0.0195206	0.709	0.0213117
0.831	-0.0197713	0.71	0.0215082
0.832	-0.01984	0.71	0.0215881
0.832	-0.0202632	0.711	0.0222399
0.833	-0.0209333	0.711	0.0219416
0.834	-0.0208374	0.712	0.0211947
0.834	-0.020396	0.713	0.0208199
0.835	-0.0198064	0.713	0.0210392
0.836	-0.0203934	0.714	0.0213074
0.836	-0.0202384	0.714	0.021806
0.837	-0.0204732	0.715	0.021815
0.838	-0.0204251	0.715	0.0221374
0.838	-0.0211522	0.716	0.0224604
0.839	-0.0196489	0.717	0.0228946
0.84	-0.0190499	0.717	0.0236107
0.84	-0.0199046	0.718	0.0244837
0.841	-0.0194652	0.718	0.025135
0.842	-0.0190456	0.719	0.0241365
0.842	-0.0192575	0.719	0.0243488
0.843	-0.0194014	0.72	0.0247619
0.844	-0.0191695	0.72	0.0250267
0.844	-0.0187272	0.721	0.0251256
0.845	-0.01877	0.722	0.0247483
0.846	-0.0192897	0.722	0.0230855
0.846	-0.0197077	0.723	0.0230504
0.847	-0.0196115	0.723	0.0234854
0.848	-0.0196778	0.724	0.0232394
0.848	-0.0195824	0.724	0.0233146
0.849	-0.0193044	0.725	0.0239764
0.85	-0.0184659	0.726	0.0229007
0.85	-0.018064	0.726	0.0222012
0.851	-0.017464	0.727	0.0215449
0.852	-0.0168872	0.727	0.0210275
0.852	-0.0175532	0.728	0.02094
0.853	-0.0178096	0.728	0.0215929
0.854	-0.0185216	0.729	0.0218704
0.854	-0.019193	0.73	0.0228433
0.855	-0.0190131	0.73	0.0235338
0.856	-0.0185214	0.731	0.0234373
0.856	-0.0173148	0.731	0.0233958
0.857	-0.017903	0.732	0.0243207
0.858	-0.0177252	0.732	0.0247502
0.858	-0.0172268	0.733	0.0244234
0.859	-0.0182987	0.734	0.024518
0.86	-0.01771	0.734	0.0248891
0.86	-0.0170642	0.735	0.0251255
0.861	-0.0175007	0.735	0.025025
0.862	-0.0171715	0.736	0.0245318
0.862	-0.0173934	0.736	0.0233848
0.863	-0.0169513	0.737	0.024227
0.864	-0.0162632	0.738	0.024517
0.864	-0.0158004	0.738	0.0243826
0.865	-0.0154079	0.739	0.0239396
0.866	-0.0151745	0.739	0.0235531
0.866	-0.015924	0.74	0.0232386
0.867	-0.0160029	0.74	0.0215817
0.868	-0.0158	0.741	0.0207778
0.868	-0.0152702	0.742	0.0208989
0.869	-0.0144173	0.742	0.0205576
0.87	-0.0142418	0.743	0.019828
0.87	-0.0140007	0.743	0.0197441
0.871	-0.0136406	0.744	0.0207594
0.872	-0.0132297	0.744	0.0202987
0.872	-0.0142019	0.745	0.0205595
0.873	-0.0151443	0.746	0.0206489
0.874	-0.016206	0.746	0.0203672
0.874	-0.0165787	0.747	0.0198679
0.875	-0.0161874	0.747	0.0194635
0.876	-0.0155226	0.748	0.0194068
0.876	-0.0148349	0.748	0.0196768
0.877	-0.0154258	0.749	0.0191619
0.878	-0.0151892	0.749	0.0191687
0.878	-0.0148921	0.75	0.018491
0.879	-0.0141888	0.751	0.017786
0.88	-0.0137941	0.751	0.0172854
0.88	-0.0141795	0.752	0.0165977
0.881	-0.0147946	0.752	0.0167958
0.881	-0.0143268	0.753	0.0165539
0.882	-0.0149304	0.753	0.0158261
0.883	-0.0162751	0.754	0.0152995
0.883	-0.0166591	0.755	0.0148812
0.884	-0.016987	0.755	0.0148874
0.885	-0.0182858	0.756	0.0157487
0.885	-0.0178231	0.756	0.0159453
0.886	-0.0177699	0.757	0.0151075
0.887	-0.0174185	0.757	0.0150303
0.887	-0.0169758	0.758	0.0141505
0.888	-0.0170445	0.759	0.0135494
0.889	-0.0178821	0.759	0.0139353
0.889	-0.0183091	0.76	0.0145855
0.89	-0.0173015	0.76	0.0147894
0.891	-0.0175142	0.761	0.0148182
0.891	-0.0175573	0.761	0.0143412
0.892	-0.0161085	0.762	0.0146033
0.893	-0.0162812	0.763	0.0148515
0.893	-0.0171098	0.763	0.0146991
0.894	-0.016944	0.764	0.0147481
0.895	-0.016623	0.764	0.0146971
0.895	-0.016906	0.765	0.0143196
0.896	-0.0171813	0.765	0.014002
0.897	-0.0173074	0.766	0.0133874
0.897	-0.0173922	0.767	0.0125068
0.898	-0.0173529	0.767	0.0117663
0.899	-0.0170648	0.768	0.0114731
0.899	-0.0167149	0.768	0.0106132
0.9	-0.0174666	0.769	0.011982
0.901	-0.0180772	0.769	0.012973
0.901	-0.0182203	0.77	0.0128868
0.902	-0.0183014	0.771	0.0120753
0.903	-0.0188432	0.771	0.0113548
0.903	-0.0198751	0.772	0.0112394
0.904	-0.020199	0.772	0.0107072
0.905	-0.0204515	0.773	0.0105024
0.905	-0.0201724	0.773	0.0107676
0.906	-0.0192047	0.774	0.0107733
0.907	-0.0184021	0.775	0.0106109
0.907	-0.0182843	0.775	0.0107435
0.908	-0.0191676	0.776	0.0114733
0.909	-0.020261	0.776	0.0124679
0.909	-0.0209883	0.777	0.012234
0.91	-0.0214104	0.777	0.0114435
0.911	-0.022086	0.778	0.0115167
0.911	-0.0224366	0.778	0.0122155
0.912	-0.0222281	0.779	0.0129033
0.913	-0.0224459	0.78	0.0127168
0.913	-0.0226909	0.78	0.0128235
0.914	-0.0218761	0.781	0.0135089
0.915	-0.0214225	0.781	0.0141422
0.915	-0.0216603	0.782	0.0140007
0.916	-0.021299	0.782	0.0135385
0.917	-0.021092	0.783	0.0137431
0.917	-0.0213679	0.784	0.0146393
0.918	-0.0207171	0.784	0.0142932
0.919	-0.0208567	0.785	0.0143225
0.919	-0.021158	0.785	0.015071
0.92	-0.0212564	0.786	0.0156854
0.921	-0.0212893	0.786	0.0157107
0.921	-0.0215994	0.787	0.0157331
0.922	-0.0215204	0.788	0.0153403
0.923	-0.0212999	0.788	0.0156692
0.923	-0.0214278	0.789	0.0158311
0.924	-0.021859	0.789	0.0155373
0.925	-0.0225524	0.79	0.0153578
0.925	-0.0234072	0.79	0.0159453
0.926	-0.0245379	0.791	0.0158946
0.927	-0.0243825	0.792	0.0159896
0.927	-0.0234794	0.792	0.0163423
0.928	-0.0230909	0.793	0.0162166
0.929	-0.0226111	0.793	0.0158969
0.929	-0.0224778	0.794	0.0160642
0.93	-0.0224421	0.794	0.0161997
0.931	-0.0223267	0.795	0.0160855
0.931	-0.0226666	0.796	0.0151509
0.932	-0.0235132	0.796	0.0150612
0.933	-0.0235298	0.797	0.0153846
0.933	-0.0231592	0.797	0.0159215
0.934	-0.0230266	0.798	0.0166481
0.935	-0.0227265	0.798	0.0167687
0.935	-0.0227457	0.799	0.0170988
0.936	-0.0221001	0.8	0.0175867
0.937	-0.0211049	0.8	0.0182396
0.937	-0.0219128	0.801	0.0189484
0.938	-0.0217218	0.801	0.0194896
0.939	-0.0217109	0.802	0.0194808
0.939	-0.0224499	0.802	0.0183845
0.94	-0.0227014	0.803	0.0175814
0.941	-0.0220443	0.803	0.0173248
0.941	-0.0211073	0.804	0.017709
0.942	-0.0210224	0.805	0.0184978
0.943	-0.0212326	0.805	0.0190148
0.943	-0.0215557	0.806	0.0188533
0.944	-0.021985	0.806	0.0189399
0.945	-0.0216788	0.807	0.0188243
0.945	-0.0219483	0.807	0.0187594
0.946	-0.0224289	0.808	0.01859
0.947	-0.0224635	0.809	0.018229
0.947	-0.0233102	0.809	0.0175159
0.948	-0.0242071	0.81	0.0166233
0.949	-0.0245679	0.81	0.0167341
0.949	-0.0246073	0.811	0.0169554
0.95	-0.0244464	0.811	0.0162545
0.951	-0.024078	0.812	0.0154253
0.951	-0.0242216	0.813	0.0156494
0.952	-0.0242433	0.813	0.0164775
0.953	-0.0237058	0.814	0.0164666
0.953	-0.0235155	0.814	0.0158242
0.954	-0.0232522	0.815	0.0148788
0.955	-0.022971	0.815	0.0147863
0.955	-0.0225928	0.816	0.0147412
0.956	-0.022109	0.817	0.0147225
0.957	-0.0220778	0.817	0.0150202
0.957	-0.0221198	0.818	0.0156914
0.958	-0.0218108	0.818	0.0160116
0.959	-0.0219212	0.819	0.0157661
0.959	-0.0214888	0.819	0.0161221
0.96	-0.0218101	0.82	0.0166577
0.961	-0.0227343	0.821	0.0168024
0.961	-0.0229777	0.821	0.0166337
0.962	-0.0232032	0.822	0.0168275
0.963	-0.0232933	0.822	0.0178257
0.963	-0.0231955	0.823	0.0178415
0.964	-0.0232381	0.823	0.017673
0.965	-0.0232546	0.824	0.0176271
0.965	-0.0227661	0.825	0.0181838
0.966	-0.0224524	0.825	0.0189945
0.967	-0.0219532	0.826	0.0193117
0.967	-0.0217333	0.826	0.0198185
0.968	-0.0219393	0.827	0.0198346
0.969	-0.0218306	0.827	0.0197088
0.969	-0.0219556	0.828	0.0195109
0.97	-0.0219566	0.829	0.0198831
0.971	-0.0215981	0.829	0.0205263
0.971	-0.0214974	0.83	0.0205057
0.972	-0.0216099	0.83	0.0203781
0.973	-0.0213767	0.831	0.0197971
0.973	-0.0216228	0.831	0.0200546
0.974	-0.0222458	0.832	0.0199386
0.975	-0.0227031	0.832	0.0196725
0.975	-0.0227567	0.833	0.0197513
0.976	-0.0224574	0.834	0.0200456
0.977	-0.0217067	0.834	0.0194891
0.977	-0.0207835	0.835	0.0190495
0.978	-0.021022	0.835	0.0190934
0.979	-0.0214606	0.836	0.0192892
0.979	-0.0208174	0.836	0.019121
0.98	-0.0202915	0.837	0.0193193
0.981	-0.0200827	0.838	0.0187366
0.981	-0.018929	0.838	0.0181652
0.982	-0.0173294	0.839	0.0183167
0.983	-0.0165861	0.839	0.0182352
0.983	-0.0168831	0.84	0.0176173
0.984	-0.0172832	0.84	0.0183308
0.985	-0.0172049	0.841	0.0189773
0.985	-0.0172045	0.842	0.0196444
0.986	-0.0171565	0.842	0.0199216
0.987	-0.0169681	0.843	0.0205301
0.987	-0.0169729	0.843	0.0208855
0.988	-0.0171349	0.844	0.0205837
0.989	-0.0170514	0.844	0.0207755
0.989	-0.0175559	0.845	0.020817
0.99	-0.0176618	0.846	0.0211249
0.991	-0.0179119	0.846	0.0206415
0.991	-0.0173009	0.847	0.0203011
0.992	-0.0165364	0.847	0.0201739
0.993	-0.016085	0.848	0.0199184
0.993	-0.0150403	0.848	0.019772
0.994	-0.0144387	0.849	0.0201659
0.995	-0.0143968	0.85	0.019123
0.995	-0.0150754	0.85	0.0181008
0.996	-0.0183064	0.851	0.0176042
0.997	-0.0207204	0.851	0.0173561
0.997	-0.0209014	0.852	0.0169556
0.998	-0.0218438	0.852	0.0165756
0.999	-0.0215748	0.853	0.0161172
0.999	-0.0213365	0.854	0.0158867
1	-0.0213329	0.854	0.0165193
1.001	-0.0219014	0.855	0.0170618
1.001	-0.0219814	0.855	0.0172712
1.002	-0.022523	0.856	0.0172692
1.003	-0.0229002	0.856	0.0167299
1.003	-0.0229156	0.857	0.0163833
1.004	-0.0231523	0.858	0.0162096
1.005	-0.0237643	0.858	0.0153755
1.005	-0.023703	0.859	0.015062
1.006	-0.0235467	0.859	0.0150886
1.007	-0.0245215	0.86	0.0147584
1.007	-0.0258731	0.86	0.0147482
1.008	-0.0262088	0.861	0.0149695
1.009	-0.0255927	0.861	0.0154464
1.009	-0.0252849	0.862	0.0155728
1.01	-0.0255773	0.863	0.0159071
1.011	-0.0256205	0.863	0.0163006
1.011	-0.0255504	0.864	0.0164666
1.012	-0.0254081	0.864	0.0170655
1.013	-0.0264185	0.865	0.0165372
1.013	-0.0266511	0.865	0.0166527
1.014	-0.0266284	0.866	0.0170439
1.015	-0.0262112	0.867	0.0172451
1.015	-0.0261453	0.867	0.0173452
1.016	-0.0261183	0.868	0.0176617
1.017	-0.0263874	0.868	0.0180237
1.017	-0.0264517	0.869	0.0177707
1.018	-0.0263679	0.869	0.0182413
1.019	-0.0267306	0.87	0.0183908
1.019	-0.0272088	0.871	0.0186048
1.02	-0.027921	0.871	0.0190568
1.021	-0.027543	0.872	0.0194822
1.021	-0.0264898	0.872	0.0195885
1.022	-0.0254138	0.873	0.0202327
1.023	-0.0245569	0.873	0.0203084
1.023	-0.0250066	0.874	0.0197576
1.024	-0.0254013	0.875	0.0197587
1.025	-0.0251586	0.875	0.0201545
1.025	-0.0244613	0.876	0.0199863
1.026	-0.0237593	0.876	0.0193932
1.027	-0.0237932	0.877	0.0194661
1.027	-0.0231349	0.877	0.0197539
1.028	-0.0222056	0.878	0.0200786
1.029	-0.0216707	0.879	0.0204135
1.029	-0.0209493	0.879	0.0205228
1.03	-0.0208486	0.88	0.0202658
1.031	-0.0204406	0.88	0.0201445
1.031	-0.0194624	0.881	0.0197055
1.032	-0.018641	0.881	0.0205432
1.033	-0.0185587	0.882	0.0210275
1.033	-0.0181259	0.883	0.0213932
1.034	-0.0179723	0.883	0.0220189
1.035	-0.018429	0.884	0.0227113
1.035	-0.0185371	0.884	0.022556
1.036	-0.0179188	0.885	0.023161
1.037	-0.0175077	0.885	0.0235007
1.037	-0.0170765	0.886	0.0236678
1.038	-0.016811	0.887	0.0236326
1.039	-0.0173979	0.887	0.0232105
1.039	-0.017368	0.888	0.0230163
1.04	-0.0167266	0.888	0.0226219
1.041	-0.016578	0.889	0.0219482
1.041	-0.0175729	0.889	0.0218773
1.042	-0.0186518	0.89	0.0224699
1.043	-0.0189095	0.89	0.0225142
1.043	-0.0186436	0.891	0.0226254
1.044	-0.0189061	0.892	0.0223998
1.044	-0.0190107	0.892	0.021724
1.045	-0.0194623	0.893	0.021724
1.046	-0.0188224	0.893	0.0216086
1.046	-0.0191786	0.894	0.0210909
1.047	-0.0193426	0.894	0.0213454
1.048	-0.0199883	0.895	0.0208837
1.048	-0.0199087	0.896	0.0202604
1.049	-0.0196683	0.896	0.0195531
1.05	-0.0204585	0.897	0.0189551
1.05	-0.0216792	0.897	0.0185498
1.051	-0.0227209	0.898	0.0183921
1.052	-0.0226909	0.898	0.0184895
1.052	-0.0230126	0.899	0.0183589
1.053	-0.0226818	0.9	0.0179568
1.054	-0.0233882	0.9	0.0175467
1.054	-0.0236664	0.901	0.0168909
1.055	-0.0237508	0.901	0.0164504
1.056	-0.0237868	0.902	0.0164738
1.056	-0.0237954	0.902	0.0165289
1.057	-0.0242444	0.903	0.017328
1.058	-0.0252264	0.904	0.0175024
1.058	-0.0260043	0.904	0.0174359
1.059	-0.0264373	0.905	0.0169327
1.06	-0.026845	0.905	0.0165212
1.06	-0.027025	0.906	0.0167688
1.061	-0.0274623	0.906	0.0173893
1.062	-0.028109	0.907	0.0162318
1.062	-0.0290105	0.908	0.0162635
1.063	-0.0293362	0.908	0.0157257
1.064	-0.0290589	0.909	0.0154512
1.064	-0.029456	0.909	0.0155817
1.065	-0.0298437	0.91	0.015724
1.066	-0.0299479	0.91	0.01558
1.066	-0.0304436	0.911	0.0153207
1.067	-0.030382	0.912	0.0147391
1.068	-0.0302834	0.912	0.0143686
1.068	-0.0309041	0.913	0.0141535
1.069	-0.0312007	0.913	0.0139914
1.07	-0.0319181	0.914	0.0140673
1.07	-0.0320714	0.914	0.0147814
1.071	-0.0319501	0.915	0.014775
1.072	-0.0319834	0.916	0.0144543
1.072	-0.0314685	0.916	0.0141485
1.073	-0.0314565	0.917	0.0140684
1.074	-0.0316205	0.917	0.0142845
1.074	-0.0311399	0.918	0.014532
1.075	-0.0305818	0.918	0.0142088
1.076	-0.0304963	0.919	0.0137273
1.076	-0.0303262	0.919	0.0137244
1.077	-0.0303185	0.92	0.013935
1.078	-0.0309229	0.921	0.0142134
1.078	-0.0309736	0.921	0.0143134
1.079	-0.0301171	0.922	0.0141705
1.08	-0.0298705	0.922	0.0141366
1.08	-0.0301964	0.923	0.0142662
1.081	-0.0305128	0.923	0.0147221
1.082	-0.0309483	0.924	0.014337
1.082	-0.0314333	0.925	0.0143263
1.083	-0.0313455	0.925	0.0145618
1.084	-0.0305697	0.926	0.014503
1.084	-0.0297028	0.926	0.0147574
1.085	-0.029246	0.927	0.0154701
1.086	-0.0292176	0.927	0.0149858
1.086	-0.0293644	0.928	0.0152933
1.087	-0.0290796	0.929	0.0158127
1.088	-0.0287449	0.929	0.0163868
1.088	-0.029291	0.93	0.017098
1.089	-0.0298351	0.93	0.0174923
1.09	-0.0294341	0.931	0.0172161
1.09	-0.0283472	0.931	0.0166572
1.091	-0.0274197	0.932	0.0162827
1.092	-0.0268188	0.933	0.0164188
1.092	-0.0264565	0.933	0.0166531
1.093	-0.0262087	0.934	0.0166891
1.094	-0.0262486	0.934	0.017096
1.094	-0.0262774	0.935	0.0168759
1.095	-0.0261988	0.935	0.0164718
1.096	-0.0261185	0.936	0.0157111
1.096	-0.026161	0.937	0.0153366
1.097	-0.0261241	0.937	0.0154417
1.098	-0.0264332	0.938	0.0156912
1.098	-0.0267102	0.938	0.0159835
1.099	-0.0265348	0.939	0.0164586
1.1	-0.0263643	0.939	0.0161
1.1	-0.0266179	0.94	0.0157096
1.101	-0.0259468	0.941	0.015869
1.102	-0.0254626	0.941	0.017062
1.102	-0.0253633	0.942	0.017317
1.103	-0.0245267	0.942	0.0172312
1.104	-0.0247699	0.943	0.0169793
1.104	-0.0253022	0.943	0.0170393
1.105	-0.0248922	0.944	0.0174036
1.106	-0.0249178	0.944	0.0176482
1.106	-0.025267	0.945	0.0181717
1.107	-0.0247666	0.946	0.017937
1.108	-0.0240109	0.946	0.0181936
1.108	-0.0233785	0.947	0.0185122
1.109	-0.0229763	0.947	0.0185773
1.11	-0.0233289	0.948	0.0184652
1.11	-0.0239314	0.948	0.0185723
1.111	-0.023351	0.949	0.0191236
1.112	-0.0229505	0.95	0.0194359
1.112	-0.0235184	0.95	0.0194145
1.113	-0.0239028	0.951	0.0195526
1.114	-0.0235161	0.951	0.019442
1.114	-0.023837	0.952	0.019023
1.115	-0.0232921	0.952	0.0189172
1.116	-0.023021	0.953	0.0191626
1.116	-0.0228963	0.954	0.0192877
1.117	-0.0224338	0.954	0.0189074
1.118	-0.0224234	0.955	0.0188997
1.118	-0.0222933	0.955	0.0193021
1.119	-0.0215865	0.956	0.0195019
1.12	-0.0208908	0.956	0.0189642
1.12	-0.020592	0.957	0.0189258
1.121	-0.0203962	0.958	0.0200371
1.122	-0.020445	0.958	0.020169
1.122	-0.0197413	0.959	0.0204441
1.123	-0.0189512	0.959	0.0205024
1.124	-0.01948	0.96	0.0201855
1.124	-0.0203017	0.96	0.0202507
1.125	-0.0208242	0.961	0.0206421
1.126	-0.0215941	0.962	0.0209417
1.126	-0.0217919	0.962	0.0210613
1.127	-0.0220335	0.963	0.0207651
1.128	-0.0218167	0.963	0.0202686
1.128	-0.0215263	0.964	0.0202059
1.129	-0.0207244	0.964	0.0210596
1.13	-0.020703	0.965	0.0213044
1.13	-0.0207136	0.966	0.0223306
1.131	-0.0202453	0.966	0.0222098
1.132	-0.0198647	0.967	0.022218
1.132	-0.0210837	0.967	0.0223784
1.133	-0.0213266	0.968	0.0227473
1.134	-0.0216847	0.968	0.0239541
1.134	-0.0222175	0.969	0.0247543
1.135	-0.0225125	0.97	0.024665
1.136	-0.021687	0.97	0.0245333
1.136	-0.0224795	0.971	0.023786
1.137	-0.0226055	0.971	0.0232406
1.138	-0.0227781	0.972	0.0231976
1.138	-0.022916	0.972	0.0226226
1.139	-0.023038	0.973	0.022613
1.14	-0.0232009	0.973	0.0230271
1.14	-0.0229759	0.974	0.0225538
1.141	-0.0240717	0.975	0.0221415
1.142	-0.0249094	0.975	0.0221984
1.142	-0.0252585	0.976	0.0224796
1.143	-0.0248694	0.976	0.0225519
1.144	-0.0242143	0.977	0.0229791
1.144	-0.0240454	0.977	0.0229108
1.145	-0.0244312	0.978	0.0224733
1.146	-0.0240029	0.979	0.0231423
1.146	-0.02362	0.979	0.024174
1.147	-0.0234019	0.98	0.0245565
1.148	-0.0223819	0.98	0.024579
1.148	-0.0221999	0.981	0.024236
1.149	-0.0220135	0.981	0.0240559
1.15	-0.0215659	0.982	0.0236834
1.15	-0.0221046	0.983	0.0235835
1.151	-0.0229449	0.983	0.0234377
1.152	-0.0234747	0.984	0.0229646
1.152	-0.023985	0.984	0.0226372
1.153	-0.0239999	0.985	0.0232327
1.154	-0.0244128	0.985	0.0235692
1.154	-0.0249113	0.986	0.0241168
1.155	-0.024578	0.987	0.0246951
1.156	-0.0253318	0.987	0.0251622
1.156	-0.0266589	0.988	0.0253931
1.157	-0.0260439	0.988	0.0252113
1.158	-0.0255941	0.989	0.0244778
1.158	-0.02514	0.989	0.0250331
1.159	-0.0248619	0.99	0.0248701
1.16	-0.0246185	0.991	0.0249017
1.16	-0.0243458	0.991	0.0251867
1.161	-0.0241791	0.992	0.0252773
1.162	-0.0238237	0.992	0.0249812
1.162	-0.0240003	0.993	0.0249626
1.163	-0.0242805	0.993	0.0250781
1.164	-0.0239326	0.994	0.025263
1.164	-0.0249014	0.995	0.0253561
1.165	-0.0251499	0.995	0.0250989
1.166	-0.0251924	0.996	0.0253289
1.166	-0.0241261	0.996	0.0256063
1.167	-0.023099	0.997	0.0225665
1.168	-0.0218799	0.997	0.024612
1.168	-0.0215388	0.998	0.0251038
1.169	-0.0225674	0.999	0.0255068
1.17	-0.0223068	0.999	0.0247888
1.17	-0.0226656	1	0.0240847
1.171	-0.0220684	1	0.0241559
1.172	-0.0218273	1.001	0.0247007
1.172	-0.0224509	1.001	0.0252154
1.173	-0.0215465	1.002	0.0242923
1.174	-0.0216008	1.002	0.0242834
1.174	-0.0210564	1.003	0.0250563
1.175	-0.0206075	1.004	0.0248286
1.176	-0.0216723	1.004	0.0233613
1.176	-0.0217394	1.005	0.0229849
1.177	-0.0213707	1.005	0.0225343
1.178	-0.0221004	1.006	0.0229611
1.178	-0.0215455	1.006	0.0232916
1.179	-0.0220777	1.007	0.0238169
1.18	-0.0218801	1.008	0.0241079
1.18	-0.0216901	1.008	0.0240013
1.181	-0.0223884	1.009	0.0242963
1.182	-0.0224549	1.009	0.0251385
1.182	-0.0227383	1.01	0.0250613
1.183	-0.0224098	1.01	0.0246246
1.184	-0.0223617	1.011	0.0241599
1.184	-0.0217455	1.012	0.0239338
1.185	-0.0218801	1.012	0.0240572
1.186	-0.0219579	1.013	0.0243782
1.186	-0.0222467	1.013	0.0240588
1.187	-0.021118	1.014	0.0248001
1.188	-0.0208855	1.014	0.0252205
1.188	-0.0211372	1.015	0.026024
1.189	-0.0204625	1.016	0.0263488
1.19	-0.0194783	1.016	0.0256775
1.19	-0.0200532	1.017	0.0253932
1.191	-0.0198579	1.017	0.0265238
1.192	-0.0205011	1.018	0.026924
1.192	-0.0203908	1.018	0.0270275
1.193	-0.0199139	1.019	0.0270101
1.194	-0.0200358	1.02	0.0267506
1.194	-0.0199944	1.02	0.0262035
1.195	-0.0206605	1.021	0.0256851
1.196	-0.0206379	1.021	0.0252474
1.196	-0.0197925	1.022	0.0262098
1.197	-0.0196254	1.022	0.0257578
1.198	-0.0187662	1.023	0.0253692
1.198	-0.0188714	1.024	0.0254421
1.199	-0.0189634	1.024	0.0256758
1.2	-0.019789	1.025	0.0263122
1.2	-0.020482	1.025	0.0278449
1.201	-0.0207118	1.026	0.0277147
1.202	-0.0213454	1.026	0.0281623
1.202	-0.0216762	1.027	0.0283143
1.203	-0.0219122	1.028	0.0281164
1.204	-0.0220203	1.028	0.0280705
1.204	-0.0215827	1.029	0.0282853
1.205	-0.021754	1.029	0.0290566
1.206	-0.0222732	1.03	0.0290672
1.206	-0.0223796	1.03	0.0292247
1.207	-0.0230946	1.031	0.0293072
1.208	-0.0234962	1.031	0.0295475
1.208	-0.0236654	1.032	0.0300795
1.209	-0.0224417	1.033	0.030265
1.209	-0.0224726	1.033	0.0307378
1.21	-0.0221889	1.034	0.0303599
1.211	-0.0211328	1.034	0.029843
1.211	-0.0210101	1.035	0.0301383
1.212	-0.0212117	1.035	0.0307708
1.213	-0.0212026	1.036	0.0307622
1.213	-0.0205844	1.037	0.030185
1.214	-0.0200821	1.037	0.030452
1.215	-0.0202855	1.038	0.0299987
1.215	-0.0193639	1.038	0.0300531
1.216	-0.018951	1.039	0.0300791
1.217	-0.019588	1.039	0.0298756
1.217	-0.0200782	1.04	0.0295911
1.218	-0.0198915	1.041	0.0292212
1.219	-0.0198501	1.041	0.0292212
1.219	-0.0201868	1.042	0.0288113
1.22	-0.0214688	1.042	0.0282647
1.221	-0.0214463	1.043	0.0283355
1.221	-0.021615	1.043	0.0286252
1.222	-0.0218127	1.044	0.0284676
1.223	-0.0222178	1.045	0.0283163
1.223	-0.0223991	1.045	0.0280095
1.224	-0.0224734	1.046	0.0274467
1.225	-0.0224715	1.046	0.0275067
1.225	-0.0227712	1.047	0.027971
1.226	-0.0238919	1.047	0.0277275
1.227	-0.0240834	1.048	0.0272433
1.227	-0.0246454	1.049	0.0266803
1.228	-0.0241588	1.049	0.0267835
1.229	-0.0248993	1.05	0.0273996
1.229	-0.0258775	1.05	0.0278242
1.23	-0.0266592	1.051	0.0275153
1.231	-0.0274196	1.051	0.0272638
1.231	-0.0273209	1.052	0.0267206
1.232	-0.0263152	1.053	0.0258743
1.233	-0.0260637	1.053	0.0254879
1.233	-0.0257582	1.054	0.0255689
1.234	-0.0261875	1.054	0.0258679
1.235	-0.0249681	1.055	0.0260661
1.235	-0.0241875	1.055	0.0253986
1.236	-0.0239839	1.056	0.0253556
1.237	-0.023336	1.057	0.0256076
1.237	-0.0239163	1.057	0.0259767
1.238	-0.0237919	1.058	0.0261665
1.239	-0.022732	1.058	0.0258653
1.239	-0.0232914	1.059	0.0251329
1.24	-0.0229017	1.059	0.0254154
1.241	-0.0221338	1.06	0.0249286
1.241	-0.0215151	1.06	0.0249174
1.242	-0.021087	1.061	0.0252746
1.243	-0.0214349	1.062	0.0251438
1.243	-0.0216559	1.062	0.0243336
1.244	-0.0233336	1.063	0.0236908
1.245	-0.0242995	1.063	0.0234698
1.245	-0.0247843	1.064	0.0226303
1.246	-0.0251224	1.064	0.0224066
1.247	-0.0248202	1.065	0.0222971
1.247	-0.0250339	1.066	0.0226399
1.248	-0.0253614	1.066	0.0233419
1.249	-0.0260374	1.067	0.0234534
1.249	-0.0272414	1.067	0.0230826
1.25	-0.0263023	1.068	0.0237465
1.251	-0.0250088	1.068	0.0237076
1.251	-0.0260113	1.069	0.023966
1.252	-0.0261259	1.07	0.0243594
1.253	-0.0255465	1.07	0.0245914
1.253	-0.0248788	1.071	0.0249775
1.254	-0.0256669	1.071	0.0257205
1.255	-0.024761	1.072	0.0259153
1.255	-0.0250884	1.072	0.026122
1.256	-0.024951	1.073	0.0264483
1.257	-0.0258315	1.074	0.0268536
1.257	-0.0271556	1.074	0.0273037
1.258	-0.0269699	1.075	0.027836
1.259	-0.026526	1.075	0.0283353
1.259	-0.0255558	1.076	0.0282317
1.26	-0.0259029	1.076	0.0281706
1.261	-0.0254768	1.077	0.0283251
1.261	-0.0260204	1.078	0.0284728
1.262	-0.0249729	1.078	0.0284153
1.263	-0.0243392	1.079	0.0282597
1.263	-0.0242798	1.079	0.0281863
1.264	-0.0238019	1.08	0.0279984
1.265	-0.0239178	1.08	0.028073
1.265	-0.0246031	1.081	0.0282126
1.266	-0.0249726	1.082	0.0281114
1.267	-0.0253817	1.082	0.0277147
1.267	-0.0252214	1.083	0.0273176
1.268	-0.0260637	1.083	0.0268928
1.269	-0.0263036	1.084	0.0265767
1.269	-0.0258053	1.084	0.0264858
1.27	-0.0256998	1.085	0.026695
1.271	-0.0254651	1.086	0.0269573
1.271	-0.0249326	1.086	0.0270235
1.272	-0.0252268	1.087	0.0269313
1.273	-0.0255222	1.087	0.0269059
1.273	-0.0252831	1.088	0.0267623
1.274	-0.0257976	1.088	0.0267616
1.275	-0.026252	1.089	0.0269407
1.275	-0.0266496	1.089	0.027053
1.276	-0.0271218	1.09	0.0265724
1.277	-0.027609	1.091	0.0251597
1.277	-0.0270331	1.091	0.0251501
1.278	-0.0262189	1.092	0.0252117
1.279	-0.0254849	1.092	0.024918
1.279	-0.0254677	1.093	0.0249717
1.28	-0.0266635	1.093	0.0251664
1.281	-0.0273416	1.094	0.025025
1.281	-0.0272175	1.095	0.0246938
1.282	-0.0270785	1.095	0.0252055
1.283	-0.0272132	1.096	0.0248701
1.283	-0.0277065	1.096	0.0245519
1.284	-0.0281292	1.097	0.0244775
1.285	-0.0284435	1.097	0.0243387
1.285	-0.0283184	1.098	0.0240389
1.286	-0.0284354	1.099	0.0240814
1.287	-0.0290137	1.099	0.0233144
1.287	-0.0282535	1.1	0.022759
1.288	-0.0279	1.1	0.0224759
1.289	-0.0279764	1.101	0.0222608
1.289	-0.0270251	1.101	0.0211017
1.29	-0.0266134	1.102	0.020552
1.291	-0.0261715	1.103	0.0198847
1.291	-0.0255739	1.103	0.0198355
1.292	-0.0254248	1.104	0.0200015
1.293	-0.0259189	1.104	0.019996
1.293	-0.0258961	1.105	0.0197863
1.294	-0.0260753	1.105	0.0193085
1.295	-0.0254269	1.106	0.0184907
1.295	-0.0255414	1.107	0.0184009
1.296	-0.0261788	1.107	0.0181048
1.297	-0.0261531	1.108	0.0172967
1.297	-0.0269256	1.108	0.0166826
1.298	-0.0276353	1.109	0.0171281
1.299	-0.0268531	1.109	0.0176722
1.299	-0.0263825	1.11	0.0170042
1.3	-0.0263167	1.111	0.0170204
1.301	-0.0262747	1.111	0.016578
1.301	-0.0265963	1.112	0.0165566
1.302	-0.0264949	1.112	0.0167533
1.303	-0.0264108	1.113	0.0160133
1.303	-0.0263507	1.113	0.0156451
1.304	-0.0257435	1.114	0.0148813
1.305	-0.0266434	1.114	0.0146031
1.305	-0.0269414	1.115	0.0147282
1.306	-0.0264473	1.116	0.0147459
1.307	-0.0266016	1.116	0.014649
1.307	-0.0255513	1.117	0.0147225
1.308	-0.0251231	1.117	0.0138827
1.309	-0.0252153	1.118	0.0133537
1.309	-0.0243379	1.118	0.0136353
1.31	-0.0234627	1.119	0.0136458
1.311	-0.0235077	1.12	0.0134218
1.311	-0.0236534	1.12	0.0132012
1.312	-0.0235127	1.121	0.0129736
1.313	-0.0238869	1.121	0.0126014
1.313	-0.0234729	1.122	0.0127127
1.314	-0.0230809	1.122	0.0122478
1.315	-0.0226435	1.123	0.0124511
1.315	-0.0227399	1.124	0.0129997
1.316	-0.0223541	1.124	0.0133136
1.317	-0.0223506	1.125	0.0132517
1.317	-0.0231055	1.125	0.0127081
1.318	-0.0224331	1.126	0.0131115
1.319	-0.0217069	1.126	0.0126862
1.319	-0.0216572	1.127	0.0124914
1.32	-0.0219376	1.128	0.0128361
1.321	-0.0229111	1.128	0.0132535
1.321	-0.0239157	1.129	0.0131112
1.322	-0.0240484	1.129	0.0131524
1.323	-0.0253448	1.13	0.0132564
1.323	-0.0254837	1.13	0.0135461
1.324	-0.0246777	1.131	0.0138593
1.325	-0.0245009	1.132	0.0138667
1.325	-0.024996	1.132	0.0135588
1.326	-0.0251745	1.133	0.013319
1.327	-0.0247532	1.133	0.0130757
1.327	-0.0243799	1.134	0.0131866
1.328	-0.0254605	1.134	0.0137479
1.329	-0.0264744	1.135	0.0146099
[truncated: 29,663 more rows]

## Sheet: Figure 1d
Figure 1d

## Sheet: Figure 1e
Figure 1e
		(nM)										(% of total measured Aβs)
	n	1	2	3	4	5	6	7	8		n	1	2	3	4	5	6	7	8
GSEC1A	Aβ37	0.777695	1.02346	1.3082							Aβ37	7.64805	7.79259	8.01561
	Aβ38	1.64579	1.78258	2.05136							Aβ38	16.1851	13.5724	12.5691
	Aβ40	7.11161	8.14307	9.02368							Aβ40	69.9374	62.0008	55.2901
	Aβ42	0.162358	0.359244	0.521981							Aβ42	1.59667	2.73526	3.19829
	Aβ43	0.471087	1.82546	3.41538							Aβ43	4.63279	13.8989	20.9268
GSEC1B	Aβ37	0.597023	0.509386	0.467148	0.613861	0.774119	0.653328	0.370763	0.432548		Aβ37	1.34843	1.05221	1.25057	1.64644	1.73768	1.28089	1.64624	1.66647
	Aβ38	0.971614	0.953007	0.829862	0.956151	1.15692	1.01829	0.888703	1.03027		Aβ38	2.19447	1.96857	2.22157	2.56449	2.59696	1.99642	3.94595	3.96932
	Aβ40	6.6017	6.30868	6.32588	6.70587	7.76083	7.28909	5.70951	6.39545		Aβ40	14.9105	13.0314	16.9346	17.9858	17.4209	14.2907	25.3509	24.6397
	Aβ42	0.799691	0.418617	0.186517	0.55539	0.991697	0.731091	1.59697	1.78623		Aβ42	1.80617	0.864712	0.499311	1.48961	2.22608	1.43335	7.09074	6.88179
	Aβ43	35.3055	40.2215	29.5454	28.453	33.8655	41.3139	13.9559	16.3114		Aβ43	79.7404	83.0831	79.094	76.3136	76.0184	80.9986	61.9661	62.8427

## Sheet: Figure 5e
Figure 5e

## Sheet: Figure 5f
Figure 5f
		(nM)								(% of total measured Aβs)									(Aβ(37+38+40)/(42+43) as % of WT)
	n	1	2	3	4	5	6		n	1	2	3	4	5	6			n	1	2	3	4	5	6
WT	Aβ37	0.2584	0.194	0.0689	0.0888	0.0853	0.0932		Aβ37	9.19244	9.20807	10.0416	10.2109	8.87677	8.99353		WT	94.863	100.816	108.554	105.271	94.6958	95.7991
	Aβ38	0.3583	0.2788	0.0749	0.1109	0.109	0.1274		Aβ38	12.7497	13.2292	10.9176	12.7542	11.3417	12.2996		Y115A	25.5255	24.8599	21.7157
	Aβ40	1.8936	1.4213	0.4775	0.5853	0.6641	0.7055		Aβ40	67.3729	67.4449	69.576	67.3035	69.0798	68.1153		Y115F	36.358	34.5534	34.6551
	Aβ42	0.2932	0.2081	0.064182	0.083798	0.101805	0.108343		Aβ42	10.4315	9.87697	9.35219	9.63647	10.5892	10.4597		W165F	28.1337	25.6301	24.7288
	Aβ43	0.0071	0.0051	0.000773	0.000825	0.001082	0.001366		Aβ43	0.253436	0.240834	0.112663	0.094839	0.112576	0.131846		S169A	65.1219	63.4811	63.7679
Y115A	Aβ37	0.0826	0.0245	0.031					Aβ37	3.60971	3.27652	3.39413
	Aβ38	0.115	0.0351	0.0406					Aβ38	5.02148	4.68758	4.4408
	Aβ40	1.3873	0.4541	0.5284					Aβ40	60.5921	60.6934	57.8422
	Aβ42	0.7021	0.2341	0.3129					Aβ42	30.6642	31.2804	34.2509
	Aβ43	0.0026	0.0005	0.0007					Aβ43	0.112527	0.062021	0.071955
Y115F	Aβ37	0.0943	0.0438	0.0519					Aβ37	5.265	5.85008	5.58834
	Aβ38	0.1572	0.062	0.0811					Aβ38	8.77508	8.27697	8.72268
	Aβ40	1.114	0.4579	0.5671					Aβ40	62.1716	61.1494	61.02
	Aβ42	0.4241	0.1846	0.2286					Aβ42	23.6676	24.6496	24.5982
	Aβ43	0.0022	0.0006	0.0007					Aβ43	0.12079	0.074007	0.070717
W165F	Aβ37	0.2032	0.0544	0.0843					Aβ37	7.71588	7.63838	8.23258
	Aβ38	0.25	0.0619	0.0859					Aβ38	9.49169	8.6971	8.38757
	Aβ40	1.4237	0.3771	0.5319					Aβ40	54.0488	52.9749	51.9235
	Aβ42	0.75	0.2177	0.3208					Aβ42	28.4737	30.5792	31.313
	Aβ43	0.0071	0.0008	0.0015					Aβ43	0.269928	0.110434	0.143375
S169A	Aβ37	0.0427	0.0005	0.0198					Aβ37	2.49479	0.093703	2.6427
	Aβ38	0.0801	0.0244	0.0282					Aβ38	4.68034	4.56947	3.77037
	Aβ40	1.3353	0.4275	0.5875					Aβ40	77.9843	80.1709	78.4789
	Aβ42	0.2478	0.0803	0.112					Aβ42	14.4704	15.0644	14.9618
	Aβ43	0.0063	0.0005	0.0011					Aβ43	0.370128	0.101526	0.146299

## Sheet: Supplementary FIgure 1a
Supplementary Figure 1a

## Sheet: Supplementary Figure 1b
Supplementary Figure 1b

## Sheet: Supplementary Figure 1c
See Figure 1e
